# Supplementary material for: The contribution of inflammatory astrocytes to BBB impairments in a brain-chip model of Parkinson’s disease
Source: Nat Commun. 2023 Jun 20;14:3651. doi: 10.1038/s41467-023-39038-8 (PMC10282096; doi:10.1038/s41467-023-39038-8)
Supplement: Supplementary file 4 — Supplementary Data 1 [file 41467_2023_39038_MOESM4_ESM.xlsx]

## Sheet: Information
Informations about this file
Data is compiled from 3 datasets: de Rus Jacquet et al., Booth et al. and di Domenico et al.. The tabs "All genes_Downregulated" and "All genes_Upregulated" show the combined dysregulated genes for these 3 datasets (duplicates removed) and compares LRRK2 G2019S vs control iPSC-derived astrocytes.
Gene Ontology tabs: sub-categories are extracted from DAVID Gene Ontology analysis. The fold change value of LRRK2 G2019S vs. control astrocytes are provided in this supplementary file, and these are the data used to generate the heatmaps provided in Figure 1. The genes that are dysregulated in at least 2 datasets were used to generate the histograms provided in Figure 1.

## Sheet: All genes_Downregulated
ENSG00000223654
ENSG00000230341
ENSG00000234000
ENSG00000262526
ENSG00000188816
ENSG00000236698
ENSG00000233868
ENSG00000237724
ENSG00000278139
ENSG00000278605
ENSG00000288198
ENSG00000229415
ENSG00000196431
ENSG00000253861
ENSG00000136352
ENSG00000176595
ENSG00000277086
ENSG00000070031
ENSG00000231431
ENSG00000099974
ENSG00000223760
ENSG00000255104
ENSG00000124721
ENSG00000145708
ENSG00000125820
ENSG00000172250
ENSG00000188620
ENSG00000204248
ENSG00000128422
ENSG00000230456
ENSG00000165325
ENSG00000138083
ENSG00000196604
ENSG00000175315
ENSG00000185860
ENSG00000180209
ENSG00000236252
ENSG00000148677
ENSG00000144550
ENSG00000168928
ENSG00000205426
ENSG00000239402
ENSG00000180176
ENSG00000165474
ENSG00000225890
ENSG00000188624
ENSG00000257335
ENSG00000231240
ENSG00000125245
ENSG00000275882
ENSG00000161021
ENSG00000099834
ENSG00000273572
ENSG00000179772
ENSG00000231555
ENSG00000106483
ENSG00000243225
ENSG00000276825
ENSG00000180332
ENSG00000224608
ENSG00000184611
ENSG00000120937
ENSG00000169031
ENSG00000178776
ENSG00000117115
ENSG00000226789
ENSG00000180178
ENSG00000138379
ENSG00000276537
ENSG00000288556
ENSG00000261857
ENSG00000162779
ENSG00000166317
ENSG00000095713
ENSG00000174792
ENSG00000156463
ENSG00000186675
ENSG00000275152
ENSG00000159251
ENSG00000164588
ENSG00000148357
ENSG00000261150
ENSG00000278608
ENSG00000186847
ENSG00000100311
ENSG00000165949
ENSG00000133116
ENSG00000196767
ENSG00000135480
ENSG00000133392
ENSG00000175084
ENSG00000235233
ENSG00000120217
ENSG00000144119
ENSG00000127824
ENSG00000166407
ENSG00000226384
ENSG00000104044
ENSG00000255967
ENSG00000134198
ENSG00000170290
ENSG00000076706
ENSG00000136404
ENSG00000165072
ENSG00000152779
ENSG00000177519
ENSG00000257966
ENSG00000102854
ENSG00000138798
ENSG00000143632
ENSG00000263309
ENSG00000125966
ENSG00000163235
ENSG00000244242
ENSG00000100314
ENSG00000081052
ENSG00000229344
ENSG00000149527
ENSG00000113070
ENSG00000166573
ENSG00000155629
ENSG00000198523
ENSG00000258388
ENSG00000196353
ENSG00000125810
ENSG00000275214
ENSG00000135636
ENSG00000088386
ENSG00000145198
ENSG00000150782
ENSG00000173838
ENSG00000114854
ENSG00000144460
ENSG00000236418
ENSG00000106366
ENSG00000163347
ENSG00000079841
ENSG00000128655
ENSG00000130176
ENSG00000101333
ENSG00000180440
ENSG00000169991
ENSG00000128342
ENSG00000122861
ENSG00000206208
ENSG00000101210
ENSG00000164181
ENSG00000147571
ENSG00000231925
ENSG00000134061
ENSG00000189143
ENSG00000251537
ENSG00000172031
ENSG00000179292
ENSG00000163453
ENSG00000127129
ENSG00000135114
ENSG00000001617
ENSG00000116544
ENSG00000005884
ENSG00000198354
ENSG00000170891
ENSG00000167767
ENSG00000185985
ENSG00000092969
ENSG00000004846
ENSG00000149201
ENSG00000237988
ENSG00000072315
ENSG00000078401
ENSG00000188580
ENSG00000157087
ENSG00000170439
ENSG00000260428
ENSG00000272822
ENSG00000279177
ENSG00000280330
ENSG00000183638
ENSG00000143195
ENSG00000120756
ENSG00000179761
ENSG00000148541
ENSG00000163251
ENSG00000145416
ENSG00000229657
ENSG00000143127
ENSG00000236104
ENSG00000271447
ENSG00000129167
ENSG00000163017
ENSG00000182132
ENSG00000237515
ENSG00000086289
ENSG00000115107
ENSG00000136928
ENSG00000146678
ENSG00000163898
ENSG00000065534
ENSG00000198910
ENSG00000164161
ENSG00000135424
ENSG00000136869
ENSG00000137877
ENSG00000168389
ENSG00000182256
ENSG00000154678
ENSG00000168497
ENSG00000100767
ENSG00000179546
ENSG00000277734
ENSG00000132334
ENSG00000281406
ENSG00000143333
ENSG00000114115
ENSG00000278843
ENSG00000107295
ENSG00000234409
ENSG00000157601
ENSG00000130561
ENSG00000281857
ENSG00000254818
ENSG00000153822
ENSG00000050344
ENSG00000109846
ENSG00000184669
ENSG00000157168
ENSG00000119686
ENSG00000135824
ENSG00000156395
ENSG00000241322
ENSG00000133519
ENSG00000281076
ENSG00000175920
ENSG00000159363
ENSG00000104783
ENSG00000151572
ENSG00000198691
ENSG00000143194
ENSG00000099204
ENSG00000204869
ENSG00000187550
ENSG00000169908
ENSG00000118785
ENSG00000142611
ENSG00000128606
ENSG00000106003
ENSG00000179403
ENSG00000163431
ENSG00000133101
ENSG00000138670
ENSG00000178562
ENSG00000075275
ENSG00000145247
ENSG00000008517
ENSG00000151025
ENSG00000164695
ENSG00000180801
ENSG00000180914
ENSG00000170214
ENSG00000215845
ENSG00000145536
ENSG00000112319
ENSG00000108639
ENSG00000149591
ENSG00000197614
ENSG00000196196
ENSG00000185052
ENSG00000111696
ENSG00000147255
ENSG00000259404
ENSG00000262152
ENSG00000171094
ENSG00000126878
ENSG00000003249
ENSG00000138771
ENSG00000135083
ENSG00000108691
ENSG00000158258
ENSG00000163449
ENSG00000029534
ENSG00000124225
ENSG00000106689
ENSG00000135074
ENSG00000134755
ENSG00000149294
ENSG00000144810
ENSG00000142700
ENSG00000144339
ENSG00000147119
ENSG00000249853
ENSG00000095587
ENSG00000145777
ENSG00000170537
ENSG00000067715
ENSG00000188342
ENSG00000006432
ENSG00000100003
ENSG00000107551
ENSG00000134917
ENSG00000159176
ENSG00000198753
ENSG00000134668
ENSG00000113319
ENSG00000175229
ENSG00000100065
ENSG00000145934
ENSG00000163531
ENSG00000173166
ENSG00000250644
ENSG00000140323
ENSG00000004399
ENSG00000168672
ENSG00000143367
ENSG00000168959
ENSG00000259207
ENSG00000133816
ENSG00000128346
ENSG00000181577
ENSG00000116745
ENSG00000003096
ENSG00000206501
ENSG00000172497
ENSG00000133393
ENSG00000198963
ENSG00000185737
ENSG00000196754
ENSG00000104833
ENSG00000005513
ENSG00000133216
ENSG00000124813
ENSG00000111859
ENSG00000102468
ENSG00000146592
ENSG00000211455
ENSG00000167772
ENSG00000084731
ENSG00000171617
ENSG00000115457
ENSG00000075711
ENSG00000181449
ENSG00000214517
ENSG00000144278
ENSG00000126709
ENSG00000222047
ENSG00000167861
ENSG00000122786
ENSG00000106789
ENSG00000166510
ENSG00000161958
ENSG00000283903
ENSG00000274276
ENSG00000076716
ENSG00000183484
ENSG00000173535
ENSG00000130294
ENSG00000273793
ENSG00000113448
ENSG00000147234
ENSG00000105696
ENSG00000121966
ENSG00000149177
ENSG00000196110
ENSG00000158528
ENSG00000168811
ENSG00000096060
ENSG00000197892
ENSG00000118898
ENSG00000135063
ENSG00000155093
ENSG00000158445
ENSG00000105737
ENSG00000152503
ENSG00000118946
ENSG00000163083
ENSG00000169231
ENSG00000168685
ENSG00000133985
ENSG00000099849
ENSG00000205476
ENSG00000187164
ENSG00000091129
ENSG00000132821
ENSG00000139278
ENSG00000172331
ENSG00000103460
ENSG00000100139
ENSG00000128294
ENSG00000142197
ENSG00000088538
ENSG00000176714
ENSG00000175471
ENSG00000144908
ENSG00000092295
ENSG00000285348
ENSG00000145012
ENSG00000128683
ENSG00000143847
ENSG00000138772
ENSG00000182667
ENSG00000151729
ENSG00000187605
ENSG00000140557
ENSG00000140416
ENSG00000145632
ENSG00000175662
ENSG00000130702
ENSG00000184163
ENSG00000175567
ENSG00000100473
ENSG00000140511
ENSG00000156218
ENSG00000129116
ENSG00000174514
ENSG00000102996
ENSG00000102271
ENSG00000162614
ENSG00000171224
ENSG00000106785
ENSG00000107796
ENSG00000171608
ENSG00000162595
ENSG00000204514
ENSG00000147862
ENSG00000186575
ENSG00000145736
ENSG00000162616
ENSG00000172733
ENSG00000198947
ENSG00000146938
ENSG00000165323
ENSG00000145284
ENSG00000168386
ENSG00000172346
ENSG00000104848
ENSG00000049759
ENSG00000142627
ENSG00000235387
ENSG00000164106
ENSG00000171877
ENSG00000232005
ENSG00000182134
ENSG00000023445
ENSG00000106537
ENSG00000154380
ENSG00000151967
ENSG00000138311
ENSG00000140545
ENSG00000092820
ENSG00000143322
ENSG00000124116
ENSG00000112182
ENSG00000128266
ENSG00000141198
ENSG00000162409
ENSG00000180509
ENSG00000106025
ENSG00000187608
ENSG00000198087
ENSG00000070404
ENSG00000132688
ENSG00000164976
ENSG00000100505
ENSG00000140526
ENSG00000198948
ENSG00000151835
ENSG00000087253
ENSG00000216775
ENSG00000156675
ENSG00000184545
ENSG00000146373
ENSG00000015133
ENSG00000163328
ENSG00000064393
ENSG00000111110
ENSG00000215105
ENSG00000135362
ENSG00000187498
ENSG00000188659
ENSG00000182985
ENSG00000070371
ENSG00000102452
ENSG00000115361
ENSG00000162458
ENSG00000134243
ENSG00000180530
ENSG00000112379
ENSG00000187244
ENSG00000150687
ENSG00000184486
ENSG00000146038
ENSG00000171044
ENSG00000159423
ENSG00000167972
ENSG00000137460
ENSG00000137561
ENSG00000137941
ENSG00000158560
ENSG00000057019
ENSG00000104177
ENSG00000137968
ENSG00000197177
ENSG00000255303
ENSG00000163637
ENSG00000164125
ENSG00000132434
ENSG00000188766
ENSG00000144824
ENSG00000173706
ENSG00000153179
ENSG00000117394
ENSG00000100345
ENSG00000154556
ENSG00000283154
ENSG00000198467
ENSG00000206297
ENSG00000226173
ENSG00000154917
ENSG00000103942
ENSG00000099365
ENSG00000066813
ENSG00000150764
ENSG00000114646
ENSG00000165434
ENSG00000130477
ENSG00000107338
ENSG00000158008
ENSG00000134871
ENSG00000115884
ENSG00000139985
ENSG00000188157
ENSG00000221926
ENSG00000173114
ENSG00000115461
ENSG00000168427
ENSG00000146197
ENSG00000164542
ENSG00000114790
ENSG00000103449
ENSG00000197321
ENSG00000164176
ENSG00000132359
ENSG00000049089
ENSG00000276561
ENSG00000131435
ENSG00000034053
ENSG00000127561
ENSG00000181284
ENSG00000284228
ENSG00000072954
ENSG00000160352
ENSG00000213626
ENSG00000109062
ENSG00000177425
ENSG00000173801
ENSG00000275397
ENSG00000185634
ENSG00000135437
ENSG00000177098
ENSG00000278087
ENSG00000129038
ENSG00000186591
ENSG00000198879
ENSG00000055163
ENSG00000110876
ENSG00000178809
ENSG00000124356
ENSG00000146006
ENSG00000130940
ENSG00000246203
ENSG00000143126
ENSG00000213089
ENSG00000130822
ENSG00000171847
ENSG00000077264
ENSG00000144730
ENSG00000152056
ENSG00000071242
ENSG00000131711
ENSG00000176720
ENSG00000156453
ENSG00000138448
ENSG00000163682
ENSG00000163618
ENSG00000145431
ENSG00000151746
ENSG00000140538
ENSG00000133424
ENSG00000147883
ENSG00000164509
ENSG00000151892
ENSG00000213190
ENSG00000174607
ENSG00000146267
ENSG00000155893
ENSG00000048052
ENSG00000087008
ENSG00000153944
ENSG00000165868
ENSG00000105255
ENSG00000198756
ENSG00000156113
ENSG00000125266
ENSG00000065600
ENSG00000152154
ENSG00000197147
ENSG00000154127
ENSG00000197077
ENSG00000186496
ENSG00000143816
ENSG00000076513
ENSG00000197872
ENSG00000203952
ENSG00000137501
ENSG00000102312
ENSG00000142949
ENSG00000116285
ENSG00000107201
ENSG00000068615
ENSG00000100344
ENSG00000171368
ENSG00000144959
ENSG00000035403
ENSG00000243156
ENSG00000132819
ENSG00000163110
ENSG00000103966
ENSG00000215837
ENSG00000280521
ENSG00000280909
ENSG00000280912
ENSG00000281237
ENSG00000281334
ENSG00000281418
ENSG00000281687
ENSG00000080823
ENSG00000115271
ENSG00000182809
ENSG00000137124
ENSG00000151240
ENSG00000163703
ENSG00000170017
ENSG00000184916
ENSG00000138696
ENSG00000153558
ENSG00000188643
ENSG00000130643
ENSG00000272414
ENSG00000115183
ENSG00000164066
ENSG00000136802
ENSG00000127418
ENSG00000221968
ENSG00000105855
ENSG00000139645
ENSG00000100918
ENSG00000285007
ENSG00000167889
ENSG00000139200
ENSG00000095637
ENSG00000143815
ENSG00000117298
ENSG00000206527
ENSG00000164543
ENSG00000163697
ENSG00000276480
ENSG00000063660
ENSG00000047365
ENSG00000169756
ENSG00000092054
ENSG00000198522
ENSG00000087258
ENSG00000073921
ENSG00000101384
ENSG00000171914
ENSG00000132563
ENSG00000198853
ENSG00000149212
ENSG00000204954
ENSG00000253250
ENSG00000169641
ENSG00000277531
ENSG00000124831
ENSG00000213160
ENSG00000170113
ENSG00000146005
ENSG00000182916
ENSG00000106772
ENSG00000249242
ENSG00000067606
ENSG00000104967
ENSG00000110395
ENSG00000105810
ENSG00000188167
ENSG00000121690
ENSG00000182240
ENSG00000214193
ENSG00000101265
ENSG00000008086
ENSG00000067057
ENSG00000162687
ENSG00000147852
ENSG00000143622
ENSG00000205269
ENSG00000132003
ENSG00000288360
ENSG00000170921
ENSG00000198929
ENSG00000148411
ENSG00000151322
ENSG00000139266
ENSG00000155980
ENSG00000091972
ENSG00000274750
ENSG00000237296
ENSG00000170175
ENSG00000283946
ENSG00000136856
ENSG00000135048
ENSG00000113657
ENSG00000157680
ENSG00000259330
ENSG00000162433
ENSG00000011105
ENSG00000172175
ENSG00000137094
ENSG00000133069
ENSG00000110660
ENSG00000137563
ENSG00000154277
ENSG00000106799
ENSG00000106211
ENSG00000081087
ENSG00000148803
ENSG00000162426
ENSG00000188629
ENSG00000176171
ENSG00000220848
ENSG00000171055
ENSG00000054967
ENSG00000198721
ENSG00000183049
ENSG00000171793
ENSG00000151014
ENSG00000169299
ENSG00000169302
ENSG00000177842
ENSG00000205356
ENSG00000008277
ENSG00000126016
ENSG00000170456
ENSG00000147526
ENSG00000159784
ENSG00000152242
ENSG00000137075
ENSG00000125753
ENSG00000166165
ENSG00000198838
ENSG00000120129
ENSG00000108852
ENSG00000127603
ENSG00000071127
ENSG00000162512
ENSG00000167693
ENSG00000198736
ENSG00000153815
ENSG00000178935
ENSG00000109466
ENSG00000111674
ENSG00000033178
ENSG00000001461
ENSG00000119782
ENSG00000007372
ENSG00000196376
ENSG00000243147
ENSG00000142687
ENSG00000131015
ENSG00000179163
ENSG00000122378
ENSG00000123119
ENSG00000141429
ENSG00000261115
ENSG00000280962
ENSG00000111266
ENSG00000143614
ENSG00000015475
ENSG00000155016
ENSG00000198780
ENSG00000171130
ENSG00000148143
ENSG00000170558
ENSG00000134982
ENSG00000094841
ENSG00000122863
ENSG00000196391
ENSG00000177692
ENSG00000262911
ENSG00000276880
ENSG00000135622
ENSG00000178980
ENSG00000152332
ENSG00000198556
ENSG00000060237
ENSG00000282171
ENSG00000213713
ENSG00000182541
ENSG00000131236
ENSG00000163462
ENSG00000103647
ENSG00000105290
ENSG00000132182
ENSG00000140443
ENSG00000137285
ENSG00000267060
ENSG00000048392
ENSG00000166747
ENSG00000079156
ENSG00000139372
ENSG00000138796
ENSG00000064651
ENSG00000152127
ENSG00000097021
ENSG00000152558
ENSG00000162729
ENSG00000186792
ENSG00000003393
ENSG00000179456
ENSG00000114268
ENSG00000151474
ENSG00000131941
ENSG00000146216
ENSG00000130584
ENSG00000172939
ENSG00000204650
ENSG00000081913
ENSG00000186716
ENSG00000153391
ENSG00000198722
ENSG00000206053
ENSG00000182022
ENSG00000128739
ENSG00000160145
ENSG00000176148
ENSG00000168575
ENSG00000171469
ENSG00000087053
ENSG00000115762
ENSG00000166483
ENSG00000168014
ENSG00000183397
ENSG00000167552
ENSG00000171680
ENSG00000117519
ENSG00000181104
ENSG00000197128
ENSG00000167100
ENSG00000170759
ENSG00000137942
ENSG00000165495
ENSG00000168268
ENSG00000128989
ENSG00000066629
ENSG00000136828
ENSG00000213859
ENSG00000288399
ENSG00000063854
ENSG00000131269
ENSG00000130311
ENSG00000075539
ENSG00000143079
ENSG00000072195
ENSG00000180817
ENSG00000100151
ENSG00000109790
ENSG00000164105
ENSG00000231247
ENSG00000227739
ENSG00000253797
ENSG00000070047
ENSG00000275746
ENSG00000112246
ENSG00000287542
ENSG00000162998
ENSG00000170430
ENSG00000196126
ENSG00000106511
ENSG00000204592
ENSG00000164929
ENSG00000116791
ENSG00000101134
ENSG00000115665
ENSG00000127074
ENSG00000133640
ENSG00000165092
ENSG00000120149
ENSG00000117600
ENSG00000085741
ENSG00000169071
ENSG00000145248
ENSG00000204568
ENSG00000121691
ENSG00000146151
ENSG00000099260
ENSG00000108950
ENSG00000113209
ENSG00000082293
ENSG00000127083
ENSG00000143355
ENSG00000142748
ENSG00000198821
ENSG00000175497
ENSG00000101336
ENSG00000122877
ENSG00000164920
ENSG00000189058
ENSG00000061918
ENSG00000187601
ENSG00000063015
ENSG00000162624
ENSG00000230463
ENSG00000127951
ENSG00000144134
ENSG00000121068
ENSG00000282826
ENSG00000214274
ENSG00000156466
ENSG00000143494
ENSG00000007062
ENSG00000266524
ENSG00000146374
ENSG00000231784
ENSG00000141668
ENSG00000175356
ENSG00000105419
ENSG00000114757
ENSG00000187398
ENSG00000152578
ENSG00000174844
ENSG00000038295
ENSG00000117598
ENSG00000139209
ENSG00000277221
ENSG00000158467
ENSG00000198626
ENSG00000198807
ENSG00000145861
ENSG00000124749
ENSG00000135744
ENSG00000102048
ENSG00000057657
ENSG00000118160
ENSG00000111341
ENSG00000065320
ENSG00000137871
ENSG00000130222
ENSG00000172995
ENSG00000137135
ENSG00000285329
ENSG00000277606
ENSG00000164879
ENSG00000166415
ENSG00000213204
ENSG00000162623
ENSG00000205863
ENSG00000034533
ENSG00000109762
ENSG00000119397
ENSG00000155897
ENSG00000155761
ENSG00000181544
ENSG00000135333
ENSG00000102904
ENSG00000135218
ENSG00000160963
ENSG00000184564
ENSG00000169926
ENSG00000171533
ENSG00000157368
ENSG00000187546
ENSG00000253771
ENSG00000081189
ENSG00000164142
ENSG00000119703
ENSG00000283041
ENSG00000152208
ENSG00000034239
ENSG00000219438
ENSG00000046653
ENSG00000133636
ENSG00000241859
ENSG00000150667
ENSG00000168038
ENSG00000198520
ENSG00000124302
ENSG00000158163
ENSG00000132470
ENSG00000053702
ENSG00000172382
ENSG00000184194
ENSG00000044524
ENSG00000129467
ENSG00000284814
ENSG00000183662
ENSG00000204540
ENSG00000140285
ENSG00000282034
ENSG00000144331
ENSG00000181444
ENSG00000177875
ENSG00000053108
ENSG00000170160
ENSG00000088305
ENSG00000135838
ENSG00000259315
ENSG00000164099
ENSG00000138435
ENSG00000124126
ENSG00000261796
ENSG00000180660
ENSG00000135747
ENSG00000067191
ENSG00000250067
ENSG00000126217
ENSG00000250299
ENSG00000106809
ENSG00000030419
ENSG00000064042
ENSG00000111783
ENSG00000148773
ENSG00000164318
ENSG00000164187
ENSG00000158246
ENSG00000165023
ENSG00000101825
ENSG00000284969
ENSG00000150672
ENSG00000250565
ENSG00000255330
ENSG00000171791
ENSG00000198865
ENSG00000224892
ENSG00000178026
ENSG00000102384
ENSG00000167895
ENSG00000138641
ENSG00000140986
ENSG00000136960
ENSG00000285372
ENSG00000233348
ENSG00000173421
ENSG00000185652
ENSG00000121005
ENSG00000164120
ENSG00000141576
ENSG00000229524
ENSG00000108771
ENSG00000203414
ENSG00000166831
ENSG00000168646
ENSG00000211451
ENSG00000239605
ENSG00000144485
ENSG00000163666
ENSG00000165209
ENSG00000163808
ENSG00000280610
ENSG00000282932
ENSG00000100336
ENSG00000166987
ENSG00000145794
ENSG00000096155
ENSG00000119147
ENSG00000227804
ENSG00000230995
ENSG00000238104
ENSG00000235291
ENSG00000231737
ENSG00000075884
ENSG00000131470
ENSG00000135924
ENSG00000007402
ENSG00000168421
ENSG00000039139
ENSG00000184451
ENSG00000062524
ENSG00000169242
ENSG00000198739
ENSG00000173406
ENSG00000123338
ENSG00000184792
ENSG00000113368
ENSG00000156140
ENSG00000134532
ENSG00000113248
ENSG00000020181
ENSG00000115808
ENSG00000227231
ENSG00000230128
ENSG00000235030
ENSG00000237155
ENSG00000183682
ENSG00000122254
ENSG00000080031
ENSG00000260238
ENSG00000182111
ENSG00000186642
ENSG00000060718
ENSG00000171243
ENSG00000101057
ENSG00000157927
ENSG00000172794
ENSG00000159917
ENSG00000198826
ENSG00000230445
ENSG00000120251
ENSG00000181588
ENSG00000100583
ENSG00000177483
ENSG00000198205
ENSG00000198846
ENSG00000256043
ENSG00000132938
ENSG00000197191
ENSG00000149451
ENSG00000178947
ENSG00000196116
ENSG00000131203
ENSG00000227163
ENSG00000146250
ENSG00000152380
ENSG00000172244
ENSG00000100429
ENSG00000112210
ENSG00000137752
ENSG00000162817
ENSG00000165028
ENSG00000278780
ENSG00000185090
ENSG00000182580
ENSG00000139083
ENSG00000204634
ENSG00000104722
ENSG00000183935
ENSG00000229474
ENSG00000151490
ENSG00000182168
ENSG00000185008
ENSG00000163935
ENSG00000137959
ENSG00000153029
ENSG00000105989
ENSG00000181625
ENSG00000121454
ENSG00000144857
ENSG00000138131
ENSG00000180881
ENSG00000133619
ENSG00000165084
ENSG00000089723
ENSG00000089486
ENSG00000131797
ENSG00000173611
ENSG00000137872
ENSG00000175467
ENSG00000179520
ENSG00000158352
ENSG00000203727
ENSG00000139133
ENSG00000072422
ENSG00000106819
ENSG00000172197
ENSG00000155511
ENSG00000133110
ENSG00000282086
ENSG00000277203
ENSG00000138615
ENSG00000070018
ENSG00000281324
ENSG00000175265
ENSG00000101115
ENSG00000105699
ENSG00000108176
ENSG00000178662
ENSG00000203965
ENSG00000280433
ENSG00000185829
ENSG00000074181
ENSG00000185742
ENSG00000087510
ENSG00000196739
ENSG00000167244
ENSG00000198729
ENSG00000185559
ENSG00000136044
ENSG00000103316
ENSG00000150471
ENSG00000132846
ENSG00000185115
ENSG00000152527
ENSG00000218336
ENSG00000169684
ENSG00000173480
ENSG00000082482
ENSG00000135945
ENSG00000162522
ENSG00000121769
ENSG00000154188
ENSG00000170153
ENSG00000197363
ENSG00000130396
ENSG00000157240
ENSG00000164932
ENSG00000135298
ENSG00000273707
ENSG00000182177
ENSG00000170381
ENSG00000031691
ENSG00000118507
ENSG00000134330
ENSG00000168159
ENSG00000285426
ENSG00000170561
ENSG00000111962
ENSG00000151849
ENSG00000165197
ENSG00000137269
ENSG00000249158
ENSG00000116731
ENSG00000118369
ENSG00000163617
ENSG00000275544
ENSG00000188321
ENSG00000021826
ENSG00000073605
ENSG00000178694
ENSG00000151422
ENSG00000224470
ENSG00000256594
ENSG00000002746
ENSG00000109063
ENSG00000113916
ENSG00000185261
ENSG00000161267
ENSG00000138463
ENSG00000132849
ENSG00000157212
ENSG00000108523
ENSG00000133466
ENSG00000068137
ENSG00000277586
ENSG00000148158
ENSG00000135917
ENSG00000151690
ENSG00000103742
ENSG00000078699
ENSG00000143379
ENSG00000187123
ENSG00000100393
ENSG00000256646
ENSG00000119787
ENSG00000173020
ENSG00000152377
ENSG00000104267
ENSG00000133026
ENSG00000162630
ENSG00000184005
ENSG00000135045
ENSG00000135144
ENSG00000128274
ENSG00000177409
ENSG00000137965
ENSG00000131979
ENSG00000136235
ENSG00000108389
ENSG00000138346
ENSG00000138741
ENSG00000185347
ENSG00000164330
ENSG00000154153
ENSG00000234062
ENSG00000007202
ENSG00000205176
ENSG00000167964
ENSG00000159147
ENSG00000254685
ENSG00000205336
ENSG00000213949
ENSG00000288475
ENSG00000118412
ENSG00000152785
ENSG00000178878
ENSG00000182993
ENSG00000108309
ENSG00000285485
ENSG00000100968
ENSG00000248643
ENSG00000186472
ENSG00000248329
ENSG00000135473
ENSG00000163874
ENSG00000154856
ENSG00000166920
ENSG00000112149
ENSG00000120327
ENSG00000033122
ENSG00000184898
ENSG00000157741
ENSG00000189184
ENSG00000159905
ENSG00000113361
ENSG00000198746
ENSG00000256591
ENSG00000135709
ENSG00000196139
ENSG00000090924
ENSG00000116991
ENSG00000236699
ENSG00000111247
ENSG00000183666
ENSG00000144445
ENSG00000116117
ENSG00000103175
ENSG00000134046
ENSG00000178177
ENSG00000197557
ENSG00000167513
ENSG00000012048
ENSG00000184788
ENSG00000157570
ENSG00000166033
ENSG00000130559
ENSG00000173273
ENSG00000105392
ENSG00000108439
ENSG00000159403
ENSG00000288512
ENSG00000154265
ENSG00000155111
ENSG00000082269
ENSG00000065413
ENSG00000176046
ENSG00000136014
ENSG00000161533
ENSG00000173542
ENSG00000164692
ENSG00000168758
ENSG00000128656
ENSG00000112773
ENSG00000155970
ENSG00000105708
ENSG00000140092
ENSG00000134873
ENSG00000184347
ENSG00000183814
ENSG00000198814
ENSG00000100731
ENSG00000198075
ENSG00000133627
ENSG00000107562
ENSG00000198960
ENSG00000168824
ENSG00000153094
ENSG00000187650
ENSG00000162814
ENSG00000145703
ENSG00000087095
ENSG00000188738
ENSG00000075702
ENSG00000167384
ENSG00000118900
ENSG00000220201
ENSG00000165914
ENSG00000166233
ENSG00000133121
ENSG00000272645
ENSG00000180035
ENSG00000196730
ENSG00000187134
ENSG00000166263
ENSG00000243335
ENSG00000166266
ENSG00000167081
ENSG00000176208
ENSG00000111913
ENSG00000196381
ENSG00000197299
ENSG00000148719
ENSG00000147408
ENSG00000127990
ENSG00000167191
ENSG00000172765
ENSG00000174953
ENSG00000136982
ENSG00000186260
ENSG00000132141
ENSG00000133639
ENSG00000271254
ENSG00000153246
ENSG00000150907
ENSG00000114982
ENSG00000101986
ENSG00000214013
ENSG00000109320
ENSG00000172292
ENSG00000183665
ENSG00000182568
ENSG00000154767
ENSG00000058063
ENSG00000131016
ENSG00000184271
ENSG00000154065
ENSG00000137573
ENSG00000112312
ENSG00000076928
ENSG00000176396
ENSG00000162994
ENSG00000121988
ENSG00000196154
ENSG00000077097
ENSG00000273850
ENSG00000115902
ENSG00000116741
ENSG00000285077
ENSG00000119280
ENSG00000111445
ENSG00000136492
ENSG00000092439
ENSG00000083290
ENSG00000101596
ENSG00000110888
ENSG00000072501
ENSG00000196867
ENSG00000111907
ENSG00000138640
ENSG00000286905
ENSG00000107140
ENSG00000197976
ENSG00000151632
ENSG00000127564
ENSG00000155858
ENSG00000214135
ENSG00000083544
ENSG00000152413
ENSG00000130203
ENSG00000183762
ENSG00000112276
ENSG00000139971
ENSG00000008083
ENSG00000158186
ENSG00000107829
ENSG00000277778
ENSG00000186666
ENSG00000140836
ENSG00000187391
ENSG00000115827
ENSG00000159055
ENSG00000115163
ENSG00000083123
ENSG00000131389
ENSG00000087299
ENSG00000164953
ENSG00000162073
ENSG00000132970
ENSG00000176909
ENSG00000179134
ENSG00000123219
ENSG00000117481
ENSG00000143344
ENSG00000170469
ENSG00000136231
ENSG00000128923
ENSG00000131153
ENSG00000105576
ENSG00000160336
ENSG00000130827
ENSG00000111817
ENSG00000100784
ENSG00000049130
ENSG00000171467
ENSG00000185670
ENSG00000145723
ENSG00000170085
ENSG00000138413
ENSG00000075643
ENSG00000104497
ENSG00000075218
ENSG00000276910
ENSG00000155275
ENSG00000164190
ENSG00000167670
ENSG00000234420
ENSG00000169851
ENSG00000198554
ENSG00000129810
ENSG00000196628
ENSG00000158435
ENSG00000122778
ENSG00000119318
ENSG00000168528
ENSG00000115548
ENSG00000112972
ENSG00000143952
ENSG00000163521
ENSG00000168813
ENSG00000154222
ENSG00000106443
ENSG00000138032
ENSG00000024048
ENSG00000129195
ENSG00000166839
ENSG00000198752
ENSG00000134278
ENSG00000137822
ENSG00000154721
ENSG00000143515
ENSG00000100796
ENSG00000105402
ENSG00000164506
ENSG00000092853
ENSG00000034677
ENSG00000115365
ENSG00000164985
ENSG00000185019
ENSG00000165030
ENSG00000161405
ENSG00000186918
ENSG00000164292
ENSG00000144366
ENSG00000165185
ENSG00000107890
ENSG00000100577
ENSG00000275111
ENSG00000135766
ENSG00000169105
ENSG00000166881
ENSG00000173757
ENSG00000196204
ENSG00000154027
ENSG00000126070
ENSG00000150394
ENSG00000128585
ENSG00000108840
ENSG00000072832
ENSG00000114648
ENSG00000168137
ENSG00000169967
ENSG00000165821
ENSG00000157353
ENSG00000082438
ENSG00000139160
ENSG00000275176
ENSG00000134138
ENSG00000040731
ENSG00000166813
ENSG00000175643
ENSG00000023902
ENSG00000188283
ENSG00000011566
ENSG00000147324
ENSG00000151612
ENSG00000122644
ENSG00000198718
ENSG00000142039
ENSG00000118596
ENSG00000150636
ENSG00000091157
ENSG00000241399
ENSG00000167900
ENSG00000184470
ENSG00000156931
ENSG00000148120
ENSG00000196705
ENSG00000080371
ENSG00000204909
ENSG00000115526
ENSG00000101974
ENSG00000148057
ENSG00000128487
ENSG00000101888
ENSG00000135541
ENSG00000173041
ENSG00000111665
ENSG00000183401
ENSG00000106462
ENSG00000162981
ENSG00000075213
ENSG00000100354
ENSG00000185565
ENSG00000164164
ENSG00000139508
ENSG00000144369
ENSG00000169871
ENSG00000104356
ENSG00000048740
ENSG00000276276
ENSG00000123636
ENSG00000111912
ENSG00000112039
ENSG00000059691
ENSG00000183684
ENSG00000164151
ENSG00000184619
ENSG00000159921
ENSG00000141252
ENSG00000283883
ENSG00000120594
ENSG00000156026
ENSG00000198039
ENSG00000176894
ENSG00000072134
ENSG00000183354
ENSG00000164211
ENSG00000268350
ENSG00000065621
ENSG00000172795
ENSG00000075391
ENSG00000088882
ENSG00000170234
ENSG00000166803
ENSG00000197555
ENSG00000121931
ENSG00000065615
ENSG00000221829
ENSG00000241058
ENSG00000179119
ENSG00000167799
ENSG00000119729
ENSG00000180917
ENSG00000111450
ENSG00000280680
ENSG00000054392
ENSG00000007923
ENSG00000126456
ENSG00000083720
ENSG00000168876
ENSG00000106070
ENSG00000112902
ENSG00000132549
ENSG00000138101
ENSG00000089351
ENSG00000170632
ENSG00000198453
ENSG00000196268
ENSG00000100503
ENSG00000198919
ENSG00000130066
ENSG00000196935
ENSG00000197496
ENSG00000112367
ENSG00000107560
ENSG00000110066
ENSG00000165724
ENSG00000174373
ENSG00000169375
ENSG00000133119
ENSG00000198042
ENSG00000105176
ENSG00000141994
ENSG00000014138
ENSG00000134830
ENSG00000126777
ENSG00000100852
ENSG00000197062
ENSG00000068097
ENSG00000101911
ENSG00000119862
ENSG00000125249
ENSG00000176222
ENSG00000137275
ENSG00000158623
ENSG00000167123
ENSG00000076351
ENSG00000029993
ENSG00000140598
ENSG00000157540
ENSG00000149269
ENSG00000120437
ENSG00000107262
ENSG00000110200
ENSG00000062650
ENSG00000196981
ENSG00000197852
ENSG00000196150
ENSG00000274523
ENSG00000145375
ENSG00000277443
ENSG00000152443
ENSG00000090615
ENSG00000117569
ENSG00000153721
ENSG00000138193
ENSG00000164327
ENSG00000106133
ENSG00000167674
ENSG00000168246
ENSG00000129158
ENSG00000168502
ENSG00000180376
ENSG00000205765
ENSG00000123094
ENSG00000138050
ENSG00000119906
ENSG00000077514
ENSG00000134874
ENSG00000165832
ENSG00000175183
ENSG00000138709
ENSG00000109472
ENSG00000063761
ENSG00000180304
ENSG00000165661
ENSG00000086475
ENSG00000185344
ENSG00000182979
ENSG00000059145
ENSG00000161904
ENSG00000171848
ENSG00000185800
ENSG00000163104
ENSG00000125149
ENSG00000169118
ENSG00000114904
ENSG00000145675
ENSG00000124177
ENSG00000120539
ENSG00000163918
ENSG00000177595
ENSG00000196141
ENSG00000145687
ENSG00000186073
ENSG00000173145
ENSG00000135090
ENSG00000231752
ENSG00000198901
ENSG00000165650
ENSG00000051180
ENSG00000204406
ENSG00000010810
ENSG00000139644
ENSG00000102781
ENSG00000100297
ENSG00000104219
ENSG00000170961
ENSG00000134824
ENSG00000166503
ENSG00000109189
ENSG00000165501
ENSG00000110492
ENSG00000212747
ENSG00000146414
ENSG00000125354
ENSG00000148429
ENSG00000186480
ENSG00000154305
ENSG00000067533
ENSG00000141568
ENSG00000171456
ENSG00000166086
ENSG00000175215
ENSG00000101966
ENSG00000080546
ENSG00000149485
ENSG00000125779
ENSG00000162929
ENSG00000282130
ENSG00000047230
ENSG00000099194
ENSG00000138246
ENSG00000163660
ENSG00000137814
ENSG00000163626
ENSG00000166508
ENSG00000151466
ENSG00000167110
ENSG00000198586
ENSG00000162664
ENSG00000146802
ENSG00000152601
ENSG00000111961
ENSG00000162129
ENSG00000239305
ENSG00000127586
ENSG00000171161
ENSG00000132716
ENSG00000170464
ENSG00000288275
ENSG00000174353
ENSG00000100162
ENSG00000170903
ENSG00000122257
ENSG00000168556
ENSG00000047579
ENSG00000236287
ENSG00000095059
ENSG00000169439
ENSG00000139746
ENSG00000111860
ENSG00000134265
ENSG00000168807
ENSG00000134452
ENSG00000178381
ENSG00000113269
ENSG00000134146
ENSG00000071243
ENSG00000119640
ENSG00000196151
ENSG00000154079
ENSG00000135597
ENSG00000172728
ENSG00000023287
ENSG00000067064
ENSG00000160229
ENSG00000148516
ENSG00000167258
ENSG00000149929
ENSG00000140939
ENSG00000149308
ENSG00000111725
ENSG00000068394
ENSG00000113300
ENSG00000007341
ENSG00000101290
ENSG00000165669
ENSG00000100483
ENSG00000168566
ENSG00000143776
ENSG00000136807
ENSG00000189050
ENSG00000112851
ENSG00000184992
ENSG00000102225
ENSG00000161813
ENSG00000124275
ENSG00000014123
ENSG00000103248
ENSG00000100580
ENSG00000116497
ENSG00000196236
ENSG00000140987
ENSG00000186222
ENSG00000153250
ENSG00000073536
ENSG00000113812
ENSG00000040275
ENSG00000196123
ENSG00000184857
ENSG00000263465
ENSG00000144840
ENSG00000198863
ENSG00000145439
ENSG00000168434
ENSG00000103510
ENSG00000078747
ENSG00000103351
ENSG00000029363
ENSG00000054611
ENSG00000031823
ENSG00000116793
ENSG00000113649
ENSG00000008294
ENSG00000215790
ENSG00000070366
ENSG00000100395
ENSG00000144560
ENSG00000181666
ENSG00000110871
ENSG00000142751
ENSG00000108666
ENSG00000166997
ENSG00000130227
ENSG00000140199
ENSG00000148606
ENSG00000153786
ENSG00000119616
ENSG00000033800
ENSG00000181192
ENSG00000119865
ENSG00000100461
ENSG00000151748
ENSG00000157259
ENSG00000173457
ENSG00000125386
ENSG00000136450
ENSG00000124766
ENSG00000122550
ENSG00000164091
ENSG00000144306
ENSG00000198911
ENSG00000075413
ENSG00000141867
ENSG00000172354
ENSG00000170871
ENSG00000119487
ENSG00000111727
ENSG00000176788
ENSG00000204138
ENSG00000119522
ENSG00000111596
ENSG00000226260
ENSG00000224156
ENSG00000229684
ENSG00000232421
ENSG00000232575
ENSG00000235067
ENSG00000256861
ENSG00000228080
ENSG00000267368
ENSG00000283886
ENSG00000204315
ENSG00000267303
ENSG00000228314
ENSG00000281348
ENSG00000168447
ENSG00000225573
ENSG00000163263
ENSG00000075290
ENSG00000277224
ENSG00000176040
ENSG00000165588
ENSG00000215559
ENSG00000156925
ENSG00000277594
ENSG00000187017
ENSG00000118271
ENSG00000261210
ENSG00000184113
ENSG00000212866
ENSG00000115474
ENSG00000110195
ENSG00000166828
ENSG00000235750
ENSG00000281931
ENSG00000206488
ENSG00000229061
ENSG00000234549
ENSG00000108846
ENSG00000133115
ENSG00000282988
ENSG00000234539
ENSG00000204323
ENSG00000153347
ENSG00000288349
ENSG00000152760
ENSG00000086967
ENSG00000250138
ENSG00000164746
ENSG00000187210
ENSG00000114204
ENSG00000213780
ENSG00000274229
ENSG00000206113
ENSG00000166979
ENSG00000163694
ENSG00000276787
ENSG00000241935
ENSG00000275221
ENSG00000088992
ENSG00000167858
ENSG00000066827
ENSG00000185567
ENSG00000140479
ENSG00000168405
ENSG00000120885
ENSG00000186471
ENSG00000283589
ENSG00000140832
ENSG00000188338
ENSG00000182253
ENSG00000004838
ENSG00000225737
ENSG00000278828
ENSG00000166596
ENSG00000234444
ENSG00000213967
ENSG00000012171
ENSG00000167615
ENSG00000005059
ENSG00000171811
ENSG00000111837
ENSG00000141519
ENSG00000099840
ENSG00000163545
ENSG00000157856
ENSG00000187837
ENSG00000239887
ENSG00000281994
ENSG00000183579
ENSG00000168778
ENSG00000277401
ENSG00000165029
ENSG00000233836
ENSG00000197818
ENSG00000204172
ENSG00000188171
ENSG00000104365
ENSG00000148400
ENSG00000224841
ENSG00000228736
ENSG00000237825
ENSG00000138794
ENSG00000120306
[truncated: 7 more rows]

## Sheet: All genes_Upregulated
ENSG00000177426
ENSG00000160213
ENSG00000135185
ENSG00000092621
ENSG00000173207
ENSG00000112096
ENSG00000175197
ENSG00000079616
ENSG00000234062
ENSG00000154920
ENSG00000102302
ENSG00000196876
ENSG00000164038
ENSG00000004866
ENSG00000227855
ENSG00000167996
ENSG00000113552
ENSG00000180346
ENSG00000044459
ENSG00000013016
ENSG00000105486
ENSG00000213930
ENSG00000157654
ENSG00000277443
ENSG00000159496
ENSG00000258818
ENSG00000186635
ENSG00000135315
ENSG00000164087
ENSG00000093217
ENSG00000157796
ENSG00000147454
ENSG00000070961
ENSG00000112118
ENSG00000162390
ENSG00000165030
ENSG00000137513
ENSG00000162063
ENSG00000133119
ENSG00000132970
ENSG00000142634
ENSG00000104047
ENSG00000092964
ENSG00000162852
ENSG00000198830
ENSG00000127920
ENSG00000172594
ENSG00000214357
ENSG00000125319
ENSG00000182568
ENSG00000100284
ENSG00000156150
ENSG00000157240
ENSG00000130881
ENSG00000182095
ENSG00000122678
ENSG00000172216
ENSG00000205763
ENSG00000111817
ENSG00000163629
ENSG00000203760
ENSG00000100162
ENSG00000160888
ENSG00000136044
ENSG00000226210
ENSG00000262435
ENSG00000198901
ENSG00000159714
ENSG00000172167
ENSG00000284946
ENSG00000134057
ENSG00000198189
ENSG00000143479
ENSG00000163923
ENSG00000184371
ENSG00000276043
ENSG00000250565
ENSG00000012048
ENSG00000132141
ENSG00000188312
ENSG00000108797
ENSG00000181274
ENSG00000144354
ENSG00000153291
ENSG00000121064
ENSG00000214226
ENSG00000256594
ENSG00000169635
ENSG00000164506
ENSG00000272578
ENSG00000156802
ENSG00000167216
ENSG00000142731
ENSG00000132669
ENSG00000120256
ENSG00000174010
ENSG00000197208
ENSG00000234353
ENSG00000189227
ENSG00000205795
ENSG00000187824
ENSG00000103742
ENSG00000134294
ENSG00000108179
ENSG00000183765
ENSG00000242732
ENSG00000179630
ENSG00000181467
ENSG00000076382
ENSG00000148082
ENSG00000126561
ENSG00000132436
ENSG00000160957
ENSG00000107957
ENSG00000188486
ENSG00000166402
ENSG00000156398
ENSG00000091436
ENSG00000181744
ENSG00000133639
ENSG00000139974
ENSG00000164109
ENSG00000164045
ENSG00000184347
ENSG00000150471
ENSG00000198795
ENSG00000174516
ENSG00000149485
ENSG00000073331
ENSG00000181523
ENSG00000132530
ENSG00000171223
ENSG00000181045
ENSG00000112029
ENSG00000051180
ENSG00000145386
ENSG00000156103
ENSG00000123219
ENSG00000186998
ENSG00000082438
ENSG00000105281
ENSG00000138413
ENSG00000176890
ENSG00000122707
ENSG00000198056
ENSG00000147592
ENSG00000133477
ENSG00000016391
ENSG00000100350
ENSG00000035681
ENSG00000198814
ENSG00000141570
ENSG00000143515
ENSG00000087586
ENSG00000143554
ENSG00000111885
ENSG00000171084
ENSG00000237172
ENSG00000171365
ENSG00000139438
ENSG00000075702
ENSG00000101412
ENSG00000126882
ENSG00000237489
ENSG00000100307
ENSG00000089685
ENSG00000133466
ENSG00000105464
ENSG00000156970
ENSG00000161888
ENSG00000267534
ENSG00000139899
ENSG00000186480
ENSG00000196358
ENSG00000163492
ENSG00000151725
ENSG00000105011
ENSG00000288210
ENSG00000246705
ENSG00000075643
ENSG00000111077
ENSG00000223953
ENSG00000231259
ENSG00000231205
ENSG00000118193
ENSG00000088882
ENSG00000146859
ENSG00000106948
ENSG00000146410
ENSG00000188385
ENSG00000127955
ENSG00000134802
ENSG00000085840
ENSG00000178150
ENSG00000135363
ENSG00000284099
ENSG00000213853
ENSG00000146670
ENSG00000275575
ENSG00000121957
ENSG00000138160
ENSG00000120322
ENSG00000076258
ENSG00000276141
ENSG00000163297
ENSG00000130340
ENSG00000109452
ENSG00000158113
ENSG00000167173
ENSG00000121152
ENSG00000187240
ENSG00000164733
ENSG00000109084
ENSG00000187957
ENSG00000107968
ENSG00000107954
ENSG00000161835
ENSG00000100490
ENSG00000103489
ENSG00000133805
ENSG00000179104
ENSG00000184922
ENSG00000275793
ENSG00000100336
ENSG00000079257
ENSG00000186350
ENSG00000101695
ENSG00000184661
ENSG00000129295
ENSG00000169604
ENSG00000164292
ENSG00000126500
ENSG00000165244
ENSG00000175643
ENSG00000253305
ENSG00000115963
ENSG00000215190
ENSG00000182901
ENSG00000173848
ENSG00000090889
ENSG00000167513
ENSG00000158987
ENSG00000137070
ENSG00000066827
ENSG00000136040
ENSG00000141431
ENSG00000080986
ENSG00000186193
ENSG00000170312
ENSG00000185267
ENSG00000112309
ENSG00000120738
ENSG00000204219
ENSG00000282941
ENSG00000115738
ENSG00000172819
ENSG00000186918
ENSG00000184557
ENSG00000253276
ENSG00000126787
ENSG00000237649
ENSG00000175305
ENSG00000215077
ENSG00000184489
ENSG00000101255
ENSG00000122870
ENSG00000154265
ENSG00000127564
ENSG00000137804
ENSG00000224420
ENSG00000075651
ENSG00000165929
ENSG00000135272
ENSG00000237840
ENSG00000165480
ENSG00000173083
ENSG00000175592
ENSG00000110492
ENSG00000151692
ENSG00000140479
ENSG00000171451
ENSG00000006740
ENSG00000162733
ENSG00000129226
ENSG00000176170
ENSG00000166851
ENSG00000138449
ENSG00000196352
ENSG00000186767
ENSG00000116017
ENSG00000111665
ENSG00000186185
ENSG00000065989
ENSG00000205309
ENSG00000142694
ENSG00000134690
ENSG00000119938
ENSG00000148604
ENSG00000104490
ENSG00000198598
ENSG00000263163
ENSG00000186654
ENSG00000131747
ENSG00000128298
ENSG00000106069
ENSG00000128016
ENSG00000166289
ENSG00000071967
ENSG00000129195
ENSG00000135929
ENSG00000185532
ENSG00000101224
ENSG00000093009
ENSG00000142945
ENSG00000160932
ENSG00000091592
ENSG00000024526
ENSG00000197168
ENSG00000168078
ENSG00000111206
ENSG00000134042
ENSG00000153071
ENSG00000185551
ENSG00000156711
ENSG00000100968
ENSG00000285485
ENSG00000271605
ENSG00000168404
ENSG00000101447
ENSG00000142149
ENSG00000124496
ENSG00000140044
ENSG00000233327
ENSG00000123080
ENSG00000179981
ENSG00000158887
ENSG00000184349
ENSG00000099250
ENSG00000005379
ENSG00000111961
ENSG00000179388
ENSG00000165879
ENSG00000112297
ENSG00000119986
ENSG00000119865
ENSG00000138031
ENSG00000160221
ENSG00000109794
ENSG00000135917
ENSG00000158292
ENSG00000154839
ENSG00000099337
ENSG00000117399
ENSG00000137727
ENSG00000251503
ENSG00000186871
ENSG00000205978
ENSG00000110076
ENSG00000205002
ENSG00000166803
ENSG00000136048
ENSG00000141753
ENSG00000112343
ENSG00000101057
ENSG00000135476
ENSG00000160539
ENSG00000165757
ENSG00000183856
ENSG00000102683
ENSG00000064787
ENSG00000176845
ENSG00000170412
ENSG00000008394
ENSG00000084636
ENSG00000145757
ENSG00000136205
ENSG00000094755
ENSG00000114698
ENSG00000148288
ENSG00000158402
ENSG00000123358
ENSG00000184672
ENSG00000140488
ENSG00000198624
ENSG00000169122
ENSG00000117650
ENSG00000111424
ENSG00000087245
ENSG00000154217
ENSG00000101542
ENSG00000104611
ENSG00000123685
ENSG00000123485
ENSG00000112769
ENSG00000167995
ENSG00000176438
ENSG00000164344
ENSG00000162636
ENSG00000074370
ENSG00000145476
ENSG00000274205
ENSG00000187546
ENSG00000166387
ENSG00000155816
ENSG00000187266
ENSG00000102265
ENSG00000112984
ENSG00000258461
ENSG00000189045
ENSG00000167874
ENSG00000172349
ENSG00000128578
ENSG00000135333
ENSG00000198483
ENSG00000153993
ENSG00000156535
ENSG00000162496
ENSG00000205143
ENSG00000169026
ENSG00000228454
ENSG00000254087
ENSG00000113721
ENSG00000169744
ENSG00000137834
ENSG00000143476
ENSG00000145087
ENSG00000120262
ENSG00000140451
ENSG00000163710
ENSG00000278032
ENSG00000147465
ENSG00000285479
ENSG00000154856
ENSG00000106991
ENSG00000123191
ENSG00000151067
ENSG00000179902
ENSG00000142089
ENSG00000153029
ENSG00000146242
ENSG00000175497
ENSG00000138741
ENSG00000090554
ENSG00000226608
ENSG00000147059
ENSG00000135047
ENSG00000186340
ENSG00000105639
ENSG00000135905
ENSG00000163040
ENSG00000171848
ENSG00000143995
ENSG00000117595
ENSG00000171517
ENSG00000185338
ENSG00000138172
ENSG00000121769
ENSG00000104899
ENSG00000196139
ENSG00000177363
ENSG00000109674
ENSG00000087086
ENSG00000115163
ENSG00000186417
ENSG00000164099
ENSG00000135451
ENSG00000262634
ENSG00000250722
ENSG00000134508
ENSG00000089327
ENSG00000113805
ENSG00000166448
ENSG00000104361
ENSG00000175063
ENSG00000049130
ENSG00000170989
ENSG00000132840
ENSG00000184588
ENSG00000163393
ENSG00000006283
ENSG00000215910
ENSG00000283085
ENSG00000169860
ENSG00000151650
ENSG00000138134
ENSG00000154319
ENSG00000174611
ENSG00000229071
ENSG00000019549
ENSG00000186471
ENSG00000169136
ENSG00000145147
ENSG00000198563
ENSG00000170549
ENSG00000116711
ENSG00000153714
ENSG00000161681
ENSG00000163354
ENSG00000025708
ENSG00000166482
ENSG00000132170
ENSG00000119508
ENSG00000165655
ENSG00000185008
ENSG00000170962
ENSG00000165633
ENSG00000176826
ENSG00000260729
ENSG00000164265
ENSG00000005981
ENSG00000171004
ENSG00000148671
ENSG00000101680
ENSG00000181790
ENSG00000140937
ENSG00000178999
ENSG00000170961
ENSG00000148935
ENSG00000121068
ENSG00000128274
ENSG00000066032
ENSG00000213071
ENSG00000155269
ENSG00000134242
ENSG00000108381
ENSG00000170190
ENSG00000136732
ENSG00000090447
ENSG00000152049
ENSG00000132000
ENSG00000288195
ENSG00000148175
ENSG00000104332
ENSG00000087303
ENSG00000167680
ENSG00000105472
ENSG00000080573
ENSG00000158270
ENSG00000165309
ENSG00000106624
ENSG00000003400
ENSG00000229859
ENSG00000138080
ENSG00000124785
ENSG00000142621
ENSG00000160013
ENSG00000256616
ENSG00000243056
ENSG00000105048
ENSG00000101638
ENSG00000179057
ENSG00000155465
ENSG00000177679
ENSG00000206505
ENSG00000135472
ENSG00000047457
ENSG00000154930
ENSG00000179915
ENSG00000185565
ENSG00000120820
ENSG00000158813
ENSG00000109047
ENSG00000138639
ENSG00000131969
ENSG00000130876
ENSG00000066735
ENSG00000136267
ENSG00000101280
ENSG00000196542
ENSG00000167900
ENSG00000034239
ENSG00000250687
ENSG00000186907
ENSG00000241399
ENSG00000119514
ENSG00000133401
ENSG00000155011
ENSG00000116039
ENSG00000241749
ENSG00000053747
ENSG00000152784
ENSG00000253304
ENSG00000069431
ENSG00000154080
ENSG00000164484
ENSG00000159674
ENSG00000127329
ENSG00000131771
ENSG00000088305
ENSG00000020181
ENSG00000243811
ENSG00000157214
ENSG00000152270
ENSG00000116132
ENSG00000160161
ENSG00000206113
ENSG00000175267
ENSG00000206403
ENSG00000162407
ENSG00000087589
ENSG00000154237
ENSG00000107984
ENSG00000130487
ENSG00000101850
ENSG00000154589
ENSG00000104419
ENSG00000170381
ENSG00000011347
ENSG00000262635
ENSG00000115594
ENSG00000128573
ENSG00000169174
ENSG00000095303
ENSG00000165899
ENSG00000163884
ENSG00000180353
ENSG00000072041
ENSG00000162746
ENSG00000100206
ENSG00000184937
ENSG00000164932
ENSG00000197594
ENSG00000164619
ENSG00000006071
ENSG00000136826
ENSG00000220785
ENSG00000126218
ENSG00000101198
ENSG00000183117
ENSG00000198121
ENSG00000174564
ENSG00000235712
ENSG00000164100
ENSG00000146530
ENSG00000166831
ENSG00000106034
ENSG00000167779
ENSG00000183837
ENSG00000111704
ENSG00000176406
ENSG00000182255
ENSG00000232872
ENSG00000206315
ENSG00000158859
ENSG00000088756
ENSG00000149948
ENSG00000186732
ENSG00000254656
ENSG00000151617
ENSG00000144152
ENSG00000160808
ENSG00000165124
ENSG00000206286
ENSG00000139055
ENSG00000132297
ENSG00000178695
ENSG00000105825
ENSG00000148926
ENSG00000109625
ENSG00000177989
ENSG00000197977
ENSG00000014257
ENSG00000165084
ENSG00000118194
ENSG00000111321
ENSG00000204941
ENSG00000230453
ENSG00000120156
ENSG00000107821
ENSG00000170561
ENSG00000163132
ENSG00000163638
ENSG00000178235
ENSG00000120337
ENSG00000163131
ENSG00000055732
ENSG00000146166
ENSG00000050767
ENSG00000140807
ENSG00000254681
ENSG00000175164
ENSG00000164867
ENSG00000143341
ENSG00000172061
ENSG00000221869
ENSG00000206342
ENSG00000173918
ENSG00000103175
ENSG00000206052
ENSG00000125872
ENSG00000135218
ENSG00000166250
ENSG00000118849
ENSG00000154736
ENSG00000149150
ENSG00000198542
ENSG00000179059
ENSG00000164946
ENSG00000137699
ENSG00000163116
ENSG00000179256
ENSG00000175894
ENSG00000176956
ENSG00000274488
ENSG00000164627
ENSG00000132854
ENSG00000168955
ENSG00000078098
ENSG00000008118
ENSG00000116016
ENSG00000158089
ENSG00000007944
ENSG00000185070
ENSG00000206291
ENSG00000080709
ENSG00000185774
ENSG00000169933
ENSG00000241253
ENSG00000042781
ENSG00000149451
ENSG00000152766
ENSG00000165973
ENSG00000114737
ENSG00000104213
ENSG00000224940
ENSG00000170421
ENSG00000154065
ENSG00000044524
ENSG00000183508
ENSG00000183615
ENSG00000081041
ENSG00000144115
ENSG00000125931
ENSG00000128408
ENSG00000166923
ENSG00000282046
ENSG00000173391
ENSG00000230475
ENSG00000102287
ENSG00000163145
ENSG00000254535
ENSG00000167994
ENSG00000100292
ENSG00000172716
ENSG00000133710
ENSG00000197766
ENSG00000134853
ENSG00000100652
ENSG00000127951
ENSG00000179520
ENSG00000165379
ENSG00000055813
ENSG00000180044
ENSG00000185885
ENSG00000180777
ENSG00000132357
ENSG00000124882
ENSG00000228163
ENSG00000176971
ENSG00000157554
ENSG00000164116
ENSG00000132938
ENSG00000233439
ENSG00000086696
ENSG00000140563
ENSG00000106565
ENSG00000255690
ENSG00000273936
ENSG00000170542
ENSG00000113494
ENSG00000124302
ENSG00000154027
ENSG00000180739
ENSG00000177464
ENSG00000161249
ENSG00000166278
ENSG00000101825
ENSG00000070193
ENSG00000160801
ENSG00000168468
ENSG00000157873
ENSG00000111249
ENSG00000115252
ENSG00000174004
ENSG00000175538
ENSG00000147408
ENSG00000203727
ENSG00000168477
ENSG00000169783
ENSG00000110031
ENSG00000154258
ENSG00000153495
ENSG00000196954
ENSG00000171408
ENSG00000170624
ENSG00000125538
ENSG00000145861
ENSG00000111799
ENSG00000157551
ENSG00000136244
ENSG00000013297
ENSG00000139567
ENSG00000076770
ENSG00000164318
ENSG00000173641
ENSG00000158473
ENSG00000130829
ENSG00000174348
ENSG00000172935
ENSG00000178718
ENSG00000133980
ENSG00000230596
ENSG00000168140
ENSG00000186493
ENSG00000090376
ENSG00000188674
ENSG00000104043
ENSG00000124212
ENSG00000180660
ENSG00000221946
ENSG00000028277
ENSG00000061455
ENSG00000162383
ENSG00000118526
ENSG00000134757
ENSG00000150051
ENSG00000152253
ENSG00000230708
ENSG00000262902
ENSG00000065325
ENSG00000179603
ENSG00000241644
ENSG00000162951
ENSG00000168398
ENSG00000166603
ENSG00000131634
ENSG00000124875
ENSG00000276920
ENSG00000165164
ENSG00000164093
ENSG00000129467
ENSG00000284814
ENSG00000241186
ENSG00000134201
ENSG00000111199
ENSG00000157766
ENSG00000204740
ENSG00000165092
ENSG00000204103
ENSG00000185924
ENSG00000164107
ENSG00000206557
ENSG00000006747
ENSG00000082482
ENSG00000112562
ENSG00000127472
ENSG00000163739
ENSG00000116983
ENSG00000141668
ENSG00000108001
ENSG00000226792
ENSG00000203883
ENSG00000156486
ENSG00000182463
ENSG00000102575
ENSG00000153002
ENSG00000164920
ENSG00000100739
ENSG00000271537
ENSG00000240563
ENSG00000101188
ENSG00000135919
ENSG00000142449
ENSG00000106631
ENSG00000149131
ENSG00000184058
ENSG00000185862
ENSG00000122691
ENSG00000080644
ENSG00000131914
ENSG00000237051
ENSG00000091664
ENSG00000092068
ENSG00000143869
ENSG00000103241
ENSG00000205364
ENSG00000206284
ENSG00000183166
ENSG00000101336
ENSG00000179348
ENSG00000143320
ENSG00000165061
ENSG00000119714
ENSG00000185201
ENSG00000143028
ENSG00000189184
ENSG00000144227
ENSG00000114757
ENSG00000164120
ENSG00000187134
ENSG00000189058
ENSG00000077274
ENSG00000166428
ENSG00000116774
ENSG00000155962
ENSG00000141052
ENSG00000268790
ENSG00000163661
ENSG00000101180
ENSG00000188730
ENSG00000120645
ENSG00000101276
ENSG00000105997
ENSG00000106333
ENSG00000143355
ENSG00000137507
ENSG00000176658
ENSG00000196154
ENSG00000165349
ENSG00000109193
ENSG00000196090
ENSG00000092607
ENSG00000150594
ENSG00000159403
ENSG00000288512
ENSG00000182326
ENSG00000262655
ENSG00000128714
ENSG00000204136
ENSG00000113430
ENSG00000101230
ENSG00000152760
ENSG00000242092
ENSG00000187808
ENSG00000234745
ENSG00000110852
ENSG00000102760
ENSG00000180447
ENSG00000011465
ENSG00000122420
ENSG00000164379
ENSG00000160973
ENSG00000197465
ENSG00000181634
ENSG00000139329
ENSG00000073756
ENSG00000136630
ENSG00000164761
ENSG00000185742
ENSG00000111341
ENSG00000027644
ENSG00000006128
ENSG00000215328
ENSG00000180828
ENSG00000118160
ENSG00000235487
ENSG00000182601
ENSG00000123610
ENSG00000116690
ENSG00000138615
ENSG00000206495
ENSG00000185559
ENSG00000137573
ENSG00000166035
ENSG00000164647
ENSG00000102755
ENSG00000230034
ENSG00000140600
ENSG00000010932
ENSG00000109610
ENSG00000080224
ENSG00000163885
ENSG00000166960
ENSG00000183801
ENSG00000282307
ENSG00000188783
ENSG00000181195
ENSG00000241370
ENSG00000241863
ENSG00000204291
ENSG00000145526
ENSG00000266964
ENSG00000078399
ENSG00000183036
ENSG00000206454
ENSG00000237582
ENSG00000164283
ENSG00000189320
ENSG00000231007
ENSG00000115665
ENSG00000101282
ENSG00000151632
ENSG00000140285
ENSG00000235657
ENSG00000054938
ENSG00000236765
ENSG00000196616
ENSG00000136235
ENSG00000214290
ENSG00000164362
ENSG00000278845
ENSG00000069702
ENSG00000134817
ENSG00000177675
ENSG00000196460
ENSG00000155761
ENSG00000167332
ENSG00000126861
ENSG00000121075
ENSG00000163520
ENSG00000153820
ENSG00000132622
ENSG00000171243
ENSG00000175868
ENSG00000285505
ENSG00000135111
ENSG00000168843
ENSG00000168779
ENSG00000104313
ENSG00000112246
ENSG00000284779
ENSG00000185306
ENSG00000197635
ENSG00000223518
ENSG00000120949
ENSG00000146477
ENSG00000167244
ENSG00000138669
ENSG00000182107
ENSG00000233608
ENSG00000288335
ENSG00000132386
ENSG00000189056
ENSG00000069011
ENSG00000106006
ENSG00000118733
ENSG00000106031
ENSG00000127241
ENSG00000124205
ENSG00000181072
ENSG00000104415
ENSG00000154262
ENSG00000183160
ENSG00000253293
ENSG00000131203
ENSG00000151090
ENSG00000109072
ENSG00000282092
ENSG00000139209
ENSG00000149972
ENSG00000196735
ENSG00000169418
ENSG00000147655
ENSG00000167311
ENSG00000122121
ENSG00000179344
ENSG00000173157
ENSG00000050628
ENSG00000197757
ENSG00000206324
ENSG00000226467
ENSG00000235758
ENSG00000233841
ENSG00000170965
ENSG00000037965
ENSG00000206256
ENSG00000184408
ENSG00000111452
ENSG00000205571
ENSG00000108950
ENSG00000166426
ENSG00000189001
ENSG00000205221
ENSG00000106004
ENSG00000112499
ENSG00000204525
ENSG00000268738
ENSG00000206287
ENSG00000235107
ENSG00000005073
ENSG00000124249
ENSG00000128709
ENSG00000128652
ENSG00000140968
ENSG00000170166
ENSG00000196126
ENSG00000185053
ENSG00000175879
ENSG00000129048
ENSG00000152580
ENSG00000254778
ENSG00000122176
ENSG00000196549
ENSG00000122592
ENSG00000139874
ENSG00000197632
ENSG00000019991
ENSG00000137310
ENSG00000064205
ENSG00000180875
ENSG00000167157
ENSG00000121898
ENSG00000198353
ENSG00000198502
ENSG00000106809
ENSG00000138135
ENSG00000143125
ENSG00000128710
ENSG00000089225
ENSG00000229295
ENSG00000124343
ENSG00000196611
ENSG00000231679
ENSG00000105989
ENSG00000198759
ENSG00000164530
ENSG00000188257
ENSG00000143196
ENSG00000263238
ENSG00000125798
ENSG00000112282
ENSG00000162616
ENSG00000143811
ENSG00000180957
ENSG00000092871
ENSG00000147996
ENSG00000159079
ENSG00000118939
ENSG00000104907
ENSG00000169193
ENSG00000178537
ENSG00000169692
ENSG00000185896
ENSG00000010404
ENSG00000138767
ENSG00000196312
ENSG00000138459
ENSG00000167695
ENSG00000064313
ENSG00000151413
ENSG00000165233
ENSG00000131931
ENSG00000203485
ENSG00000138835
ENSG00000109534
ENSG00000115459
ENSG00000134905
ENSG00000134815
ENSG00000157637
ENSG00000156374
ENSG00000138785
ENSG00000116771
ENSG00000074582
ENSG00000123213
ENSG00000162714
ENSG00000155189
ENSG00000284980
ENSG00000160216
ENSG00000184708
ENSG00000085377
ENSG00000187231
ENSG00000133641
ENSG00000083828
ENSG00000197586
ENSG00000071189
ENSG00000100321
ENSG00000110074
ENSG00000114999
ENSG00000065243
ENSG00000125629
ENSG00000178950
ENSG00000178074
ENSG00000060642
ENSG00000139496
ENSG00000021776
ENSG00000173418
ENSG00000198556
ENSG00000168785
ENSG00000106049
ENSG00000214174
ENSG00000114023
ENSG00000198301
ENSG00000119408
ENSG00000143156
ENSG00000133731
ENSG00000148834
ENSG00000173221
ENSG00000139318
ENSG00000145284
ENSG00000156976
ENSG00000148690
ENSG00000152642
ENSG00000147601
ENSG00000089154
ENSG00000100360
ENSG00000156011
ENSG00000166347
ENSG00000116138
ENSG00000122085
ENSG00000100239
ENSG00000111275
ENSG00000047056
ENSG00000174586
ENSG00000114544
ENSG00000174442
ENSG00000093183
ENSG00000143153
ENSG00000170191
ENSG00000085788
ENSG00000126522
ENSG00000117036
ENSG00000165219
ENSG00000213672
ENSG00000275832
ENSG00000131788
ENSG00000137713
ENSG00000261236
ENSG00000285301
ENSG00000146535
ENSG00000168228
ENSG00000125962
ENSG00000172731
ENSG00000068654
ENSG00000107281
ENSG00000139722
ENSG00000119431
ENSG00000118257
ENSG00000147687
ENSG00000171953
ENSG00000155850
ENSG00000106261
ENSG00000196967
ENSG00000103066
ENSG00000108582
ENSG00000269343
ENSG00000197647
ENSG00000188822
ENSG00000064726
ENSG00000172046
ENSG00000197620
ENSG00000149582
ENSG00000128731
ENSG00000132330
ENSG00000107758
ENSG00000166532
ENSG00000174483
ENSG00000163703
ENSG00000126953
ENSG00000148672
ENSG00000177706
ENSG00000288499
ENSG00000130714
ENSG00000157450
ENSG00000215012
ENSG00000157224
ENSG00000196663
ENSG00000120875
ENSG00000047932
ENSG00000112378
ENSG00000064652
ENSG00000171160
ENSG00000137040
ENSG00000106012
ENSG00000163704
ENSG00000153558
ENSG00000185361
ENSG00000139514
ENSG00000103091
ENSG00000144283
ENSG00000119314
ENSG00000213337
ENSG00000170364
ENSG00000156384
ENSG00000065970
ENSG00000211584
ENSG00000103642
ENSG00000143322
ENSG00000023516
ENSG00000152348
ENSG00000072274
ENSG00000101577
ENSG00000197601
ENSG00000107554
ENSG00000116698
ENSG00000205339
ENSG00000205808
ENSG00000096968
ENSG00000108599
ENSG00000055609
ENSG00000198265
ENSG00000160439
ENSG00000153975
ENSG00000123575
ENSG00000173218
ENSG00000120129
ENSG00000119661
ENSG00000105732
ENSG00000134109
ENSG00000182809
ENSG00000157911
ENSG00000196437
ENSG00000132563
ENSG00000009830
ENSG00000182858
ENSG00000168268
ENSG00000284753
ENSG00000066855
ENSG00000116337
ENSG00000183605
ENSG00000143669
ENSG00000099821
ENSG00000164237
ENSG00000197535
ENSG00000027697
ENSG00000177058
ENSG00000136816
ENSG00000141456
ENSG00000164008
ENSG00000135049
ENSG00000161179
ENSG00000105821
ENSG00000130803
ENSG00000076662
ENSG00000282246
ENSG00000152359
ENSG00000084444
ENSG00000108559
ENSG00000219481
ENSG00000104731
ENSG00000106392
ENSG00000137449
ENSG00000112514
ENSG00000105255
ENSG00000136158
ENSG00000267796
ENSG00000151553
ENSG00000048828
ENSG00000108509
ENSG00000148841
ENSG00000125686
ENSG00000108187
ENSG00000114127
ENSG00000175895
ENSG00000278839
ENSG00000165046
ENSG00000166128
ENSG00000170142
ENSG00000138660
ENSG00000118200
ENSG00000124789
ENSG00000084774
ENSG00000122912
ENSG00000013523
ENSG00000162413
ENSG00000196275
ENSG00000067177
ENSG00000180488
ENSG00000128513
ENSG00000140450
ENSG00000094975
ENSG00000004700
ENSG00000260643
ENSG00000167601
ENSG00000143786
ENSG00000124459
ENSG00000198952
ENSG00000138604
ENSG00000103335
ENSG00000172888
ENSG00000137936
ENSG00000146909
ENSG00000169299
ENSG00000189298
ENSG00000164050
ENSG00000119688
ENSG00000132640
ENSG00000105835
ENSG00000173153
ENSG00000100888
ENSG00000107338
ENSG00000092969
ENSG00000135069
ENSG00000136141
ENSG00000099904
ENSG00000142627
ENSG00000137171
ENSG00000065600
ENSG00000152256
ENSG00000272391
ENSG00000151461
ENSG00000125257
ENSG00000276802
ENSG00000108506
ENSG00000167377
ENSG00000064651
ENSG00000100994
ENSG00000135074
ENSG00000079950
ENSG00000162378
ENSG00000091039
ENSG00000158545
ENSG00000176597
ENSG00000106617
ENSG00000158716
ENSG00000108639
ENSG00000011021
ENSG00000075240
ENSG00000143951
ENSG00000183087
ENSG00000010278
ENSG00000105186
ENSG00000113966
ENSG00000183808
ENSG00000105793
ENSG00000140104
ENSG00000163545
ENSG00000243477
ENSG00000149577
ENSG00000111801
ENSG00000130363
ENSG00000197892
ENSG00000107186
ENSG00000186908
ENSG00000169902
ENSG00000134352
ENSG00000144136
ENSG00000114745
ENSG00000102362
ENSG00000112425
ENSG00000187860
ENSG00000215154
ENSG00000068400
ENSG00000184903
ENSG00000162402
ENSG00000143493
ENSG00000145860
ENSG00000182903
ENSG00000125648
ENSG00000196605
ENSG00000272655
ENSG00000198707
ENSG00000180257
ENSG00000059377
ENSG00000105499
ENSG00000214753
ENSG00000186792
ENSG00000001461
ENSG00000173226
ENSG00000159885
ENSG00000166188
ENSG00000049249
ENSG00000049323
ENSG00000165288
ENSG00000121486
ENSG00000106714
ENSG00000139323
ENSG00000111684
ENSG00000074410
ENSG00000139625
ENSG00000180398
ENSG00000118503
ENSG00000165959
ENSG00000168944
ENSG00000105865
ENSG00000284103
ENSG00000112893
ENSG00000173065
ENSG00000197415
ENSG00000059804
ENSG00000213658
ENSG00000273686
ENSG00000156313
ENSG00000219545
ENSG00000083535
ENSG00000196371
ENSG00000171476
ENSG00000110900
ENSG00000109854
ENSG00000196110
ENSG00000166922
ENSG00000100221
ENSG00000281931
ENSG00000125968
ENSG00000114200
ENSG00000205593
ENSG00000115525
ENSG00000107614
ENSG00000139131
ENSG00000198466
ENSG00000105339
ENSG00000205683
ENSG00000057019
ENSG00000070159
ENSG00000131269
ENSG00000279170
ENSG00000177888
ENSG00000104998
ENSG00000288185
ENSG00000274349
ENSG00000198053
ENSG00000145777
ENSG00000184163
ENSG00000152763
ENSG00000186230
ENSG00000178031
ENSG00000091972
ENSG00000163171
ENSG00000187193
ENSG00000174151
ENSG00000037749
ENSG00000104689
ENSG00000076344
ENSG00000134030
ENSG00000282825
ENSG00000054967
ENSG00000168917
ENSG00000188295
ENSG00000010803
ENSG00000123104
ENSG00000146678
ENSG00000185220
ENSG00000064225
ENSG00000173706
ENSG00000176834
ENSG00000170379
ENSG00000151835
ENSG00000104756
ENSG00000157600
ENSG00000053524
ENSG00000153933
ENSG00000141934
ENSG00000083093
ENSG00000153201
ENSG00000134285
ENSG00000120885
ENSG00000115919
ENSG00000176542
ENSG00000108799
ENSG00000095383
ENSG00000130821
ENSG00000153956
ENSG00000167716
ENSG00000171649
ENSG00000123505
ENSG00000178974
ENSG00000213801
ENSG00000159176
ENSG00000142949
ENSG00000174718
ENSG00000185614
ENSG00000157557
ENSG00000128805
ENSG00000173926
ENSG00000153885
ENSG00000185745
ENSG00000117525
ENSG00000253251
ENSG00000003147
ENSG00000137767
ENSG00000154814
ENSG00000170100
ENSG00000104093
ENSG00000224786
ENSG00000217801
ENSG00000148677
ENSG00000164171
ENSG00000162426
ENSG00000146072
ENSG00000087253
ENSG00000115339
ENSG00000139629
ENSG00000005884
ENSG00000172020
ENSG00000176907
ENSG00000182185
ENSG00000134762
ENSG00000173064
ENSG00000168016
ENSG00000198513
ENSG00000146243
ENSG00000159399
ENSG00000130958
ENSG00000132740
ENSG00000171262
ENSG00000138771
ENSG00000125864
ENSG00000128606
ENSG00000185100
ENSG00000197024
ENSG00000163412
ENSG00000100425
ENSG00000178502
ENSG00000065491
ENSG00000274675
ENSG00000145247
ENSG00000156299
ENSG00000118971
ENSG00000100029
ENSG00000107443
ENSG00000162139
ENSG00000180914
ENSG00000176697
ENSG00000116299
ENSG00000047578
ENSG00000135643
ENSG00000102796
ENSG00000049192
ENSG00000141524
ENSG00000120784
ENSG00000144908
ENSG00000129493
ENSG00000225190
ENSG00000179869
ENSG00000160951
ENSG00000171246
ENSG00000187098
ENSG00000114933
ENSG00000283510
ENSG00000153976
ENSG00000144583
ENSG00000276358
ENSG00000128191
ENSG00000137819
ENSG00000107104
ENSG00000158258
ENSG00000076356
ENSG00000165072
ENSG00000136531
ENSG00000242779
ENSG00000167785
ENSG00000128000
ENSG00000281601
ENSG00000151136
ENSG00000256229
ENSG00000162692
ENSG00000099937
ENSG00000159167
ENSG00000154358
ENSG00000185920
ENSG00000064687
ENSG00000130856
ENSG00000167065
ENSG00000157014
ENSG00000136869
ENSG00000196357
ENSG00000082397
ENSG00000171345
ENSG00000059728
ENSG00000186496
ENSG00000163932
ENSG00000091409
ENSG00000138030
ENSG00000134548
ENSG00000188234
ENSG00000019582
ENSG00000162595
ENSG00000126705
ENSG00000147003
ENSG00000189367
ENSG00000071246
ENSG00000162641
ENSG00000188042
ENSG00000196865
ENSG00000188878
ENSG00000178301
ENSG00000152782
ENSG00000102271
ENSG00000213189
ENSG00000198873
ENSG00000162373
ENSG00000152117
ENSG00000050344
ENSG00000121895
ENSG00000102057
ENSG00000196724
ENSG00000052850
ENSG00000140961
ENSG00000277421
ENSG00000125246
ENSG00000050438
ENSG00000270882
ENSG00000198417
ENSG00000171914
ENSG00000187961
ENSG00000123977
ENSG00000110619
ENSG00000234498
ENSG00000003096
ENSG00000106772
ENSG00000104368
ENSG00000178401
ENSG00000166401
ENSG00000171103
ENSG00000167972
ENSG00000280641
ENSG00000259132
ENSG00000090061
ENSG00000134070
ENSG00000136828
ENSG00000182551
ENSG00000156463
ENSG00000187801
ENSG00000138623
ENSG00000288455
ENSG00000189221
ENSG00000177570
ENSG00000171488
ENSG00000137726
ENSG00000131386
ENSG00000004848
ENSG00000134955
ENSG00000275482
ENSG00000227038
ENSG00000064886
ENSG00000198246
ENSG00000142798
ENSG00000100234
ENSG00000138587
ENSG00000278823
ENSG00000142046
ENSG00000185250
ENSG00000101096
ENSG00000176165
ENSG00000080298
ENSG00000174485
ENSG00000184254
ENSG00000276438
ENSG00000236438
ENSG00000077063
ENSG00000178125
ENSG00000126016
ENSG00000171992
ENSG00000166225
ENSG00000123689
ENSG00000086619
ENSG00000114166
ENSG00000166823
ENSG00000128346
ENSG00000105227
ENSG00000222047
ENSG00000212864
ENSG00000108352
ENSG00000239763
ENSG00000085872
ENSG00000159228
ENSG00000139537
ENSG00000258741
ENSG00000213648
ENSG00000166016
ENSG00000106404
ENSG00000132639
ENSG00000112812
ENSG00000265190
ENSG00000225178
ENSG00000204713
ENSG00000167646
ENSG00000283515
ENSG00000166450
ENSG00000121316
ENSG00000285277
ENSG00000167772
ENSG00000203814
ENSG00000165548
ENSG00000281935
ENSG00000229006
ENSG00000255339
ENSG00000069667
ENSG00000125148
ENSG00000146054
ENSG00000088899
ENSG00000172803
ENSG00000085276
ENSG00000142910
ENSG00000204334
ENSG00000206476
ENSG00000274129
ENSG00000278622
ENSG00000141556
ENSG00000155749
ENSG00000119686
ENSG00000155980
ENSG00000234032
ENSG00000185149
ENSG00000077279
ENSG00000188211
ENSG00000285114
ENSG00000281690
ENSG00000104432
ENSG00000009724
ENSG00000147488
ENSG00000153237
ENSG00000135549
ENSG00000237550
ENSG00000154479
ENSG00000266066
ENSG00000176248
ENSG00000182218
ENSG00000273820
ENSG00000139675
ENSG00000147257
ENSG00000171766
ENSG00000114670
ENSG00000139915
ENSG00000187672
ENSG00000128284
ENSG00000240891
ENSG00000216937
ENSG00000168298
ENSG00000134470
ENSG00000187479
ENSG00000019995
ENSG00000168152
ENSG00000169715
ENSG00000184113
ENSG00000278211
ENSG00000137033
ENSG00000141384
ENSG00000224109
ENSG00000114270
ENSG00000083454
ENSG00000180884
ENSG00000274334
ENSG00000102996
ENSG00000168032
ENSG00000112541
ENSG00000186297
ENSG00000107736
ENSG00000224631
ENSG00000168811
ENSG00000160207
ENSG00000132965
ENSG00000253540
ENSG00000005108
ENSG00000183840
ENSG00000154274
ENSG00000283658
ENSG00000184515
ENSG00000205089
ENSG00000030304
ENSG00000162755
ENSG00000180071
ENSG00000112796
ENSG00000183439
ENSG00000271425
ENSG00000109819
ENSG00000170345
ENSG00000246203
ENSG00000148948
ENSG00000213297
ENSG00000198673
ENSG00000179299
ENSG00000278516
ENSG00000160285
ENSG00000075275
ENSG00000132932
ENSG00000137731
ENSG00000275932
ENSG00000250461
ENSG00000196656
ENSG00000274750
ENSG00000235655
ENSG00000127252
ENSG00000100558
ENSG00000259075
ENSG00000154553
ENSG00000183474
ENSG00000260549
ENSG00000279643
ENSG00000126947
ENSG00000183311
ENSG00000280787
ENSG00000272573
ENSG00000102038
ENSG00000125818
ENSG00000101365
ENSG00000125901
ENSG00000125846
ENSG00000125841
ENSG00000125779
ENSG00000125863
ENSG00000158301
ENSG00000281013
ENSG00000090857
ENSG00000198689
ENSG00000177732
ENSG00000232838
ENSG00000215251
ENSG00000125870
ENSG00000198825
ENSG00000243943
ENSG00000132661
ENSG00000101298
ENSG00000088854
ENSG00000143067
ENSG00000284776
ENSG00000125821
ENSG00000125827
ENSG00000247315
ENSG00000106484
ENSG00000165434
ENSG00000163702
ENSG00000072315
ENSG00000125814
ENSG00000091656
ENSG00000182621
ENSG00000079150
ENSG00000088970
ENSG00000147234
ENSG00000198932
ENSG00000187260
ENSG00000269190
ENSG00000282954
ENSG00000107521
ENSG00000108370
ENSG00000093072
ENSG00000006757
ENSG00000103024
ENSG00000165478
ENSG00000115896
ENSG00000174804
ENSG00000258986
ENSG00000065717
ENSG00000108176
ENSG00000257800
ENSG00000212916
ENSG00000183578
ENSG00000100092
ENSG00000075407
ENSG00000213949
ENSG00000077942
ENSG00000174236
ENSG00000164764
ENSG00000177374
ENSG00000069535
ENSG00000178814
ENSG00000121236
ENSG00000089199
ENSG00000240253
ENSG00000107562
ENSG00000184719
ENSG00000172936
ENSG00000154783
ENSG00000278165
ENSG00000184232
ENSG00000134533
ENSG00000237973
ENSG00000164220
ENSG00000139292
ENSG00000149090
ENSG00000142686
ENSG00000206450
ENSG00000115828
ENSG00000173040
ENSG00000178343
ENSG00000253771
ENSG00000183876
ENSG00000165197
ENSG00000175287
ENSG00000131979
ENSG00000188707
ENSG00000116833
ENSG00000137672
ENSG00000108576
ENSG00000106511
ENSG00000164690
ENSG00000125384
ENSG00000196604
ENSG00000115353
ENSG00000016402
ENSG00000187800
ENSG00000129514
ENSG00000165646
ENSG00000223760
ENSG00000132437
ENSG00000173917
ENSG00000188620
ENSG00000237724
ENSG00000174948
ENSG00000125820
ENSG00000048545
ENSG00000120093
ENSG00000127399
ENSG00000229927
ENSG00000139287
ENSG00000206501
ENSG00000231240
ENSG00000206455
ENSG00000234674
ENSG00000206457
ENSG00000244242
ENSG00000163497
ENSG00000163499
ENSG00000212643
ENSG00000105996
ENSG00000182742
ENSG00000235941
ENSG00000206502
ENSG00000235125
ENSG00000204389
ENSG00000228177
[truncated: 1 more rows]

## Sheet: Angiogenesis (upreg)
Symbol	di Domenico et al.	de Rus Jacquet et al.	Booth et al.
ACVRL1	3.96472	-0.552693	3.2261
ADGRB1	2.63408	0	1.73296
ANGPT4	2.77763	-0.340095	0.360871
ANGPTL4	-2.31612	4.27828	0.945598
ARHGAP22	0.781301	2.23056	-1.05239
ARHGAP24	2.76007	0.67068	2.50603
COL15A1	5.69081	0.895379	2.57366
DCN	5.14707	-0.220446	2.81736
EPAS1	3.44742	0.374945	-0.93409
EREG	3.67953	1.74923	-0.751832
FGF10	3.82838	0	0.977383
FLT1	5.42145	-0.840739	3.75307
GPR4	3.80628	-0.353542	0.928796
HMOX1	3.58706	-2.7389	0.815985
HOXA3	4.89407	-1.69328	4.89448
HOXA5	7.18946	1.32939	0.144393
HOXA7	8.12967	0	2.36116
HOXB3	1.71982	-3.90899	6.66819
HSPG2	-1.08436	3.63677	0.194624
HTATIP2	0.640702	1.88433	0.322674
ID1	0.376027	1.92173	-0.0534624
MEIS1	2.37855	0.619569	-0.00742567
MEOX2	1.67556	-8.10186	4.90849
MMP2	2.17137	-0.129744	1.60555
NOS3	3.29121	0.0720842	0.402715
NPR1	6.70199	0	0.0957852
NRP2	-0.799377	1.22263	0.241741
NRXN1	2.73605	-1.69868	1.0719
PDE3B	2.87495	2.12749	0.988816
PROK1	9.16468	0	0.910641
PTGS2	5.24717	1.12768	1.85973
PTPRB	2.85263	-2.33676	1.04535
RGCC	5.13553	-1.80716	-0.720179
RORA	0.298546	4.34051	-0.623655
SEMA3E	2.945	-3.22199	1.12498
SERPINF1	6.32687	1.68904	1.78257
SHB	-1.74291	1.56833	0.260593
SOX18	4.43902	0	1.50808
SPINK5	3.61467	-2.85043	0.759763
SULF1	5.38588	-2.2518	3.13744
TBX1	4.56612	0	4.67514
TEK	3.18261	1.8452	1.45453
THBS2	2.36508	0.971915	1.95051
THSD7A	-0.0752055	5.19826	0.0140522
VASH1	-0.205699	3.02264	0.187858
VEGFD	1.99977	-3.13615	4.12671

## Sheet: Inflammation (upreg)
Symbol	di Domenico et al.	de Rus Jacquet et al.	Booth et al.
ABCC8	3.01153	2.44592	0.261227
ADM	3.1405	0.184268	0.794812
APOL3	1.58413	4.6613	1.17496
AXL	-0.206672	1.51671	-0.254677
BDKRB1	4.50505	4.62227	-2.04688
BDKRB2	4.17969	2.0274	0.314219
CASP4	3.90145	0.519487	3.148
CEBPB	1.18814	0.275766	-0.268789
CISH	3.50449	-3.15459	0.370911
CITED1	3.53936	2.34828	1.15253
CXCL1	4.39983	1.11602	2.06407
CXCL12	0.616711	-2.45783	3.30159
CXCL2	3.5372	-0.96676	1.57607
CXCL6	4.19932	-1.52469	4.14501
DCN	5.14707	-0.220446	2.81736
EDA	2.74203	2.10035	-0.494241
EREG	3.67953	1.74923	-0.751832
FGF10	3.82838	0	0.977383
FLRT2	3.46013	-0.192745	0.853842
FMO1	5.46639	-0.000764839	3.58635
FOS	1.44227	5.57309	-1.53896
GCH1	0.952518	-2.85937	4.34612
GPR68	4.6878	-0.119456	1.22726
GREM2	8.70892	0.172499	2.58939
HCK	4.66673	-6.13424	2.89938
HYAL3	-1.09876	1.80741	-0.11735
IDO1	6.49397	-3.87228	4.34675
IGFBP4	2.09469	0.920963	1.72112
IL11RA	1.74407	-0.425867	1.24644
IL15RA	1.63239	4.74061	1.70984
IL17RC	0.042219	-2.67792	1.7768
IL20RA	2.01471	0	5.37235
IL20RB	3.03118	-1.42918	0.359799
IL6	3.9516	6.76777	1.7551
IL6ST	0.613505	1.72082	0.308362
IRAK2	-0.984234	3.39541	0.481113
JAK2	0.00652713	1.31794	0.0937942
JUNB	1.42321	-0.584996	0.119271
LAT	0.87796	1.8714	-0.622481
LRRC4C	1.06396	5.71758	-0.372915
LRRTM1	4.17299	0.179045	0.742573
LTBR	3.1711	-0.682626	2.72836
LXN	1.70579	0.873977	2.76818
LY96	2.93696	0.0482117	-0.869523
LYN	2.27571	0.414948	-0.107016
MAOB	1.38209	-2.50118	2.97804
MGST1	2.12345	0.951794	-0.788535
MYD88	-0.061625	-0.379127	3.31891
NFATC4	1.98974	-2.71863	0.295054
OLR1	3.55737	3.08551	-0.31936
PENK	5.63755	0	2.12816
PLA2G4C	-0.751672	1.78944	0.18052
PODN	4.00495	0.787453	1.82941
PODNL1	2.67774	-1.82832	0.375967
PTGER1	2.01086	2.63693	-0.176811
PTGER2	1.28908	-1.71962	5.0632
PTGER3	6.86305	-2.12461	1.64974
PTGFR	5.1702	-1.04887	0.288943
PTGIR	2.70473	-0.651836	3.33292
PTGS1	2.96358	2.76968	-2.61659
PTGS2	5.24717	1.12768	1.85973
PTPN22	2.65913	3.02123	-0.0684708
PTX3	4.82298	0.603237	0.164795
RELT	-1.25171	2.04312	0.216151
RTN4RL1	4.31682	0	0.769759
RTN4RL2	2.79158	1.08036	-0.541503
SEMA7A	0.677486	3.47462	0.955416
SOCS1	2.38941	-1.62375	1.56514
SPHK1	1.85025	-0.943958	0.236029
TAC1	5.27346	0	-0.00316477
TACR1	2.56215	-0.315428	5.33519
TNFAIP3	-1.13255	1.84366	1.29367
TNFAIP6	5.35867	1.95528	2.1964
TNFRSF11B	5.2555	0.804384	-0.957522
TNFRSF14	3.83502	2.96799	0.213861
TNFRSF21	0.481283	2.34856	1.06744
TNFRSF8	6.27102	0	0.476511
TPST1	0.575336	1.71594	-0.595804
TRIL	3.73584	-2.31051	0.788887
TRIM6	1.25786	0.314107	3.00822
VCAM1	-0.872595	2.73917	2.45233

## Sheet: Angiogenesis (downreg)
Symbol	di Domenico et al.	de Rus Jacquet et al.	Booth et al.
ADGRG1	-1.02912	-2.74216	-0.880589
APOLD1	-0.618395	-2.72457	-0.551152
COL4A2	-1.74136	-0.589816	-0.487913
COL8A1	-2.52439	-1.95601	-0.348239
EFNA1	-1.19951	-4.10187	-0.435419
EGF	-4.1055	0.388178	-1.18175
EGLN1	-0.121129	-1.81117	0.353902
ENPP2	0.313805	-4.26525	-0.137478
EPHA2	-1.96193	1.59544	-1.2775
IL18	-3.88731	1.04852	-3.11044
ITGAV	-1.63622	-0.978464	0.13298
JAG1	-1.43228	-0.968215	1.14245
LIF	-3.61848	1.72256	-1.96096
MFGE8	-1.94764	0.619972	-1.18937
MYH9	-1.78325	-0.0710805	-0.873776
NRCAM	-2.12608	-1.18489	-1.35223
PLXND1	-2.40031	0.486965	-0.518423
RSPO3	3.25484	-5.52547	-1.00431
SAT1	-1.14213	-1.51022	-0.582105
SERPINE1	-3.73865	1.33783	-1.15822
SLC12A6	-0.288362	-1.05502	-0.0451427
TGFA	-4.06983	0	-0.26029
TGFB2	-3.40469	1.5892	-1.78456
TSPAN12	-1.92684	-0.671689	0.0120874

## Sheet: Cell adhesion (downreg)
Symbol	di Domenico et al.	de Rus Jacquet et al.	Booth et al.
ABL2	-1.94649	1.29242	-0.123831
ADGRG1	-1.02912	-2.74216	-0.880589
AFDN	-0.705768	-3.27087	-0.464585
APC	-1.15971	-0.0733774	0.181375
APLP1	-1.11988	-1.08196	-0.143527
ARHGAP5	0.197369	-1.48606	-0.269635
BCAM	-1.83976	-2.58926	-0.0414499
BOC	0.450108	-3.70058	-0.0184803
CD36	3.33069	-4.91552	-1.70887
CDH2	-1.16222	0.171207	-0.847513
CDH6	-0.72438	-2.66671	0.27712
CDHR5	-5.3649	0	-0.827798
CERCAM	-0.0935453	-1.47076	0.458361
CHST10	0.599369	-1.71685	-0.387059
CLDN10	-0.115276	-2.48339	0.789385
COL19A1	-0.298006	-6.44771	0.180286
COL4A3	-5.07108	1.37872	-1.59645
COL8A1	-2.52439	-1.95601	-0.348239
DSC2	-2.53754	-3.03727	1.21673
EFNB2	-1.58124	-0.428678	-0.885482
ERBIN	-0.561905	-1.12357	-0.67291
FER	-0.758554	-3.1118	-0.401887
GNE	-0.115419	-1.63033	0.467685
HMCN2	-4.62197	-3.13922	-4.61825
IGFBP7	-3.49421	0.325221	-0.0683042
ITGA10	-3.14864	-0.694433	-0.350274
ITGA3	-3.47865	2.3623	-1.23474
ITGA7	-2.98547	-0.742007	-1.99246
ITGAV	-1.63622	-0.978464	0.13298
ITGB3	-2.38382	-0.903657	-2.26746
ITGB4	-0.791263	-4.65869	-4.21584
ITGB8	-1.47925	-0.39096	-2.22827
L1CAM	-3.02187	-1.01084	0.552022
LPP	-2.09725	0.549455	-0.27608
MFGE8	-1.94764	0.619972	-1.18937
MSLN	-4.1118	-0.515479	0.322676
NEDD9	-2.323	-1.59752	-1.43837
NLGN4X	-1.97175	0.734249	-0.049195
PCDH17	-2.17485	-3.78115	1.20244
PCDHA11	0.163086	-3.13318	-2.27133
PCDHB15	0.371989	-4.03456	-0.184209
PTPRF	-1.55375	2.21623	-0.405046
SELPLG	-1.67106	0.56228	-0.470925
SORBS1	-1.46356	1.53325	-1.35201
SORBS2	-1.77401	-2.21186	-1.64599
SPP1	-2.71553	-1.98344	-0.110691
THBS3	-2.15841	0.280179	-0.738006
TLN2	-1.43141	3.22444	-0.791483
VCL	-1.54527	-0.151413	-0.983463
