# Supplementary material for: The contribution of inflammatory astrocytes to BBB impairments in a brain-chip model of Parkinson’s disease
Source: Nat Commun. 2023 Jun 20;14:3651. doi: 10.1038/s41467-023-39038-8 (PMC10282096; doi:10.1038/s41467-023-39038-8)
Supplement: Supplementary file 6 — Source Data [file 41467_2023_39038_MOESM6_ESM.xlsx]

## Sheet: Information
Source Data File for the following article:
The contribution of inflammatory astrocytes to BBB impairments in a brain-chip model of Parkinson’s disease
A. de Rus Jacquet1,2,3,#*, M. Alpaugh1,2,9,#, H.L. Denis1,2, J.L. Tancredi3,4, M. Boutin1, J. Decaestecker5, C. Beauparlant5, L. Herrmann5, M. Saint-Pierre1, M. Parent6,2, A. Droit5, S. Breton7,8, F. Cicchetti1,2*
#Contributed equally
1 Centre de Recherche du CHU de Québec - Université Laval, Axe Neurosciences, Québec, QC, Canada
2 Département de Psychiatrie & Neurosciences, Université Laval, Québec, QC, Canada
3 Janelia Research Campus, Howard Hughes Medical Institute, Ashburn, VA, 20147
4 Cell Biology R&D, Thermo Fisher Scientific, Frederick, MD 21704
5 Centre de Recherche du CHU de Québec - Université Laval, Axe Endocrinologie et Néphrologie, Québec, QC, Canada
6 CERVO Brain Research Center, Québec, QC, Canada
7 Centre de Recherche du CHU de Québec - Université Laval, Axe Reproduction, santé de la mère et de l'enfant
8 Centre de recherche en reproduction, développement et santé intergénérationnelle, Université Laval, Québec, QC, Canada
9 Department of Molecular and Cellular Biology, University of Guelph, Guelph, ON, Canada
*Corresponding authors:
Aurelie de Rus Jacquet, PhD
Centre de Recherche du CHU de Québec - Université Laval
Axe Neurosciences
2705, Boulevard Laurier
Québec, QC, G1V 4G2, Canada
Email: aurelie.jacquet@crchudequebec.ulaval.ca
Francesca Cicchetti, PhD
Centre de Recherche du CHU de Québec - Université Laval
Axe Neurosciences T2-07
2705, Boulevard Laurier
Québec, QC, G1V 4G2, Canada
Email: francesca.cicchetti@crchudequebec.ulaval.ca

## Sheet: Figure 1d
Heatmap
	Di Domenico et al.	de Rus Jacquet et al.	Booth et al.
ACVRL1	3.96472	-0.552693	3.2261
ADGRB1	2.63408	0	1.73296
ANGPT4	2.77763	-0.340095	0.360871
ANGPTL4	-2.31612	4.27828	0.945598
ARHGAP22	0.781301	2.23056	-1.05239
ARHGAP24	2.76007	0.67068	2.50603
COL15A1	5.69081	0.895379	2.57366
DCN	5.14707	-0.220446	2.81736
EPAS1	3.44742	0.374945	-0.93409
EREG	3.67953	1.74923	-0.751832
FGF10	3.82838	0	0.977383
FLT1	5.42145	-0.840739	3.75307
GPR4	3.80628	-0.353542	0.928796
HMOX1	3.58706	-2.7389	0.815985
HOXA3	4.89407	-1.69328	4.89448
HOXA5	7.18946	1.32939	0.144393
HOXA7	8.12967	0	2.36116
HOXB3	1.71982	-3.90899	6.66819
HSPG2	-1.08436	3.63677	0.194624
HTATIP2	0.640702	1.88433	0.322674
ID1	0.376027	1.92173	-0.0534624
MEIS1	2.37855	0.619569	-0.00742567
MEOX2	1.67556	-8.10186	4.90849
MMP2	2.17137	-0.129744	1.60555
NOS3	3.29121	0.0720842	0.402715
NPR1	6.70199	0	0.0957852
NRP2	-0.799377	1.22263	0.241741
NRXN1	2.73605	-1.69868	1.0719
PDE3B	2.87495	2.12749	0.988816
PROK1	9.16468	0	0.910641
PTGS2	5.24717	1.12768	1.85973
PTPRB	2.85263	-2.33676	1.04535
RGCC	5.13553	-1.80716	-0.720179
RORA	0.298546	4.34051	-0.623655
SEMA3E	2.945	-3.22199	1.12498
SERPINF1	6.32687	1.68904	1.78257
SHB	-1.74291	1.56833	0.260593
SOX18	4.43902	0	1.50808
SPINK5	3.61467	-2.85043	0.759763
SULF1	5.38588	-2.2518	3.13744
TBX1	4.56612	0	4.67514
TEK	3.18261	1.8452	1.45453
THBS2	2.36508	0.971915	1.95051
THSD7A	-0.0752055	5.19826	0.0140522
VASH1	-0.205699	3.02264	0.187858
VEGFD	1.99977	-3.13615	4.12671
Bar graph
ID1	HTATIP2	MEIS1	VASH1	NOS3	ADGRB1	FGF10	THSD7A	THBS2	ARHGAP24	SOX18	PDE3B	MMP2	TEK	SERPINF1	DCN	PTGS2	HOXA5	COL15A1	TBX1	PROK1	HOXA7
0.37	0.64	2.37	-0.2	3.29	2.63	3.82	-0.07	2.36	2.76	4.44	2.87	2.17	3.18	5.52	5.14	5.24	7.18	5.69	4.56	9.16	8.12
1.92	1.88	0.61	3.022	0.07	0	0	5.19	0.97	0.67	0	2.12	1.82	1.84	0.79	-0.22	1.12	1.32	0.89	0	0	0
-0.05	0.32	-0.007	0.18	0.4	1.73	0.97	0.014	1.95	2.5	1.5	0.98		1.45	0.52	2.81	1.85	0.144	2.57	4.67	0.91	2.36

## Sheet: Figure 1e
Heatmap
	Di Domenico et al.	de Rus Jacquet et al.	Booth et al.
ABCC8	3.01153	2.44592	0.261227
ADM	3.1405	0.184268	0.794812
APOL3	1.58413	4.6613	1.17496
AXL	-0.206672	1.51671	-0.254677
BDKRB1	4.50505	4.62227	-2.04688
BDKRB2	4.17969	2.0274	0.314219
CASP4	3.90145	0.519487	3.148
CEBPB	1.18814	0.275766	-0.268789
CISH	3.50449	-3.15459	0.370911
CITED1	3.53936	2.34828	1.15253
CXCL1	4.39983	1.11602	2.06407
CXCL12	0.616711	-2.45783	3.30159
CXCL2	3.5372	-0.96676	1.57607
CXCL6	4.19932	-1.52469	4.14501
DCN	5.14707	-0.220446	2.81736
EDA	2.74203	2.10035	-0.494241
EREG	3.67953	1.74923	-0.751832
FGF10	3.82838	0	0.977383
FLRT2	3.46013	-0.192745	0.853842
FMO1	5.46639	-0.00076484	3.58635
FOS	1.44227	5.57309	-1.53896
GCH1	0.952518	-2.85937	4.34612
GPR68	4.6878	-0.119456	1.22726
GREM2	8.70892	0.172499	2.58939
HCK	4.66673	-6.13424	2.89938
HYAL3	-1.09876	1.80741	-0.11735
IDO1	6.49397	-3.87228	4.34675
IGFBP4	2.09469	0.920963	1.72112
IL11RA	1.74407	-0.425867	1.24644
IL15RA	1.63239	4.74061	1.70984
IL17RC	0.042219	-2.67792	1.7768
IL20RA	2.01471	0	5.37235
IL20RB	3.03118	-1.42918	0.359799
IL6	3.9516	6.76777	1.7551
IL6ST	0.613505	1.72082	0.308362
IRAK2	-0.984234	3.39541	0.481113
JAK2	0.00652713	1.31794	0.0937942
JUNB	1.42321	-0.584996	0.119271
LAT	0.87796	1.8714	-0.622481
LRRC4C	1.06396	5.71758	-0.372915
LRRTM1	4.17299	0.179045	0.742572
LTBR	3.1711	-0.682626	2.72836
LXN	1.70579	0.873977	2.76818
LY96	2.93696	0.0482117	-0.869523
LYN	2.27571	0.414948	-0.107016
MAOB	1.38209	-2.50118	2.97804
MGST1	2.12345	0.951794	-0.788535
MYD88	-0.0616249	-0.379127	3.31891
NFATC4	1.98974	-2.71863	0.295054
OLR1	3.55737	3.08551	-0.31936
PENK	5.63755	0	2.12816
PLA2G4C	-0.751672	1.78944	0.18052
PODN	4.00495	0.787453	1.82941
PODNL1	2.67774	-1.82832	0.375967
PTGER1	2.01086	2.63693	-0.176811
PTGER2	1.28908	-1.71962	5.0632
PTGER3	6.86305	-2.12461	1.64974
PTGFR	5.1702	-1.04887	0.288943
PTGIR	2.70473	-0.651836	3.33292
PTGS1	2.96358	2.76968	-2.61659
PTGS2	5.24717	1.12768	1.85973
PTPN22	2.65913	3.02123	-0.0684708
PTX3	4.82298	0.603237	0.164795
RELT	-1.25171	2.04312	0.216151
RTN4RL1	4.31682	0	0.769759
RTN4RL2	2.79158	1.08036	-0.541503
SEMA7A	0.677486	3.47462	0.955416
SOCS1	2.38941	-1.62375	1.56514
SPHK1	1.85025	-0.943958	0.236029
TAC1	5.27346	0	-0.00316477
TACR1	2.56215	-0.315428	5.33519
TNFAIP3	-1.13255	1.84366	1.29367
TNFAIP6	5.35867	1.95528	2.1964
TNFRSF11B	5.2555	0.804384	-0.957522
TNFRSF14	3.83502	2.96799	0.213861
TNFRSF21	0.481283	2.34856	1.06744
TNFRSF8	6.27102	0	0.476511
TPST1	0.575336	1.71594	-0.595804
TRIL	3.73584	-2.31051	0.788887
TRIM6	1.25786	0.314107	3.00822
VCAM1	-0.872595	2.73917	2.45233
Bar graph
JAK2	IL6ST	IGFBP4	TNFRSF21	RTN4RL1	LRRTM1	SEMA7A	LTBR	LXN	PTX3	PTPN22	ABCC8	BDKRB2	PODN	CITED1	BDKRB1	TNFRSF14	IL20RA	APOL3	CASP4	CXCL1	PENK	IL15RA	PTGS2	FMO1	TNFAIP6	GREM2	IL6
0.006	0.61	2.09	0.48	4.31	4.17	0.67	3.17	1.7	4.82	2.65	3.01	4.17	4	3.53	4.5	3.83	2.01	1.58	3.9	4.39	5.63	1.63	5.24	5.46	5.35	8.7	3.95
1.31	1.72	0.92	2.34	0	0.17	3.47	-0.68	0.87	0.6	3.02	2.44	2.12	0.78	2.34	4.6	2.96	0	4.66	0.51	1.11	0	4.74	1.12	-0.007	1.95	0.17	6.76
0.093	0.3	0.23	1.06	0.76	0.74	0.95	2.72	2.76	0.16	-0.06	0.26	0.31	1.82	1.15	-2.04	0.3	5.37	1.17	3.14	2.06	2.12	1.7	1.85	3.58	2.19	2.58	1.75

## Sheet: Fig1g
Heatmap
	Di Domenico et al.	de Rus Jacquet et al.	Booth et al.
ADGRG1	-1.02912	-2.74216	-0.880589
APOLD1	-0.618395	-2.72457	-0.551152
COL4A2	-1.74136	-0.589816	-0.487913
COL8A1	-2.52439	-1.95601	-0.348239
EFNA1	-1.19951	-4.10187	-0.435419
EGF	-4.1055	0.388178	-1.18175
EGLN1	-0.121129	-1.81117	0.353902
ENPP2	0.313805	-4.26525	-0.137478
EPHA2	-1.96193	1.59544	-1.2775
IL18	-3.88731	1.04852	-3.11044
ITGAV	-1.63622	-0.978464	0.13298
JAG1	-1.43228	-0.968215	1.14245
LIF	-3.61848	1.72256	-1.96096
MFGE8	-1.94764	0.619972	-1.18937
MYH9	-1.78325	-0.0710805	-0.873776
NRCAM	-2.12608	-1.18489	-1.35223
PLXND1	-2.40031	0.486965	-0.518423
RSPO3	3.25484	-5.52547	-1.00431
SAT1	-1.14213	-1.51022	-0.582105
SERPINE1	-3.73865	1.33783	-1.15822
SLC12A6	-0.288362	-1.05502	-0.0451427
TGFA	-4.06983	0	-0.26029
TGFB2	-3.40469	1.5892	-1.78456
TSPAN12	-1.92684	-0.671689	0.0120874
Bar graph
EFNA1	EGF	COL8A1	NRCAM	ADGRG1	TGFA	APOLD1	SAT1	COL4A2	MYH9	TSPAN12	MFGE8	SLC12A6
-1.19	-4.1	-2.52	-2.12	-1.02	-4.06	-0.61	-1.14	-1.74	-1.78	-1.92	-1.94	-0.28
-4.1	0.38	-1.95	-1.18	-2.74	0	-2.72	-1.51	-0.58	-0.08	-0.67	0.61	-1.05
-0.43	-1.18	-0.34	-1.35	-0.88	-0.26	-0.55	-0.58	-0.48	-0.87	0.01	-1.18	-0.04

## Sheet: Fig1h
Heatmap
	Di Domenico et al.	de Rus Jacquet et al.	Booth et al.
ABL2	-1.94649	1.29242	-0.123831
ADGRG1	-1.02912	-2.74216	-0.880589
AFDN	-0.705768	-3.27087	-0.464585
APC	-1.15971	-0.0733774	0.181375
APLP1	-1.11988	-1.08196	-0.143527
ARHGAP5	0.197369	-1.48606	-0.269635
BCAM	-1.83976	-2.58926	-0.0414499
BOC	0.450108	-3.70058	-0.0184803
CD36	3.33069	-4.91552	-1.70887
CDH2	-1.16222	0.171207	-0.847513
CDH6	-0.72438	-2.66671	0.27712
CDHR5	-5.3649	0	-0.827798
CERCAM	-0.0935453	-1.47076	0.458361
CHST10	0.599369	-1.71685	-0.387059
CLDN10	-0.115276	-2.48339	0.789385
COL19A1	-0.298006	-6.44771	0.180286
COL4A3	-5.07108	1.37872	-1.59645
COL8A1	-2.52439	-1.95601	-0.348239
DSC2	-2.53754	-3.03727	1.21673
EFNB2	-1.58125	-0.428678	-0.885482
ERBIN	-0.561905	-1.12357	-0.67291
FER	-0.758554	-3.1118	-0.401887
GNE	-0.115419	-1.63033	0.467685
HMCN2	-4.62197	-3.13922	-4.61825
IGFBP7	-3.49421	0.325221	-0.0683042
ITGA10	-3.14864	-0.694433	-0.350274
ITGA3	-3.47865	2.3623	-1.23474
ITGA7	-2.98547	-0.742007	-1.99246
ITGAV	-1.63622	-0.978464	0.13298
ITGB3	-2.38382	-0.903657	-2.26746
ITGB4	-0.791263	-4.65869	-4.21584
ITGB8	-1.47925	-0.39096	-2.22827
L1CAM	-3.02187	-1.01084	0.552022
LPP	-2.09725	0.549455	-0.27608
MFGE8	-1.94764	0.619972	-1.18937
MSLN	-4.1118	-0.515479	0.322676
NEDD9	-2.323	-1.59752	-1.43837
NLGN4X	-1.97175	0.734249	-0.049195
PCDH17	-2.17485	-3.78115	1.20244
PCDHA11	0.163086	-3.13318	-2.27133
PCDHB15	0.371989	-4.03456	-0.184209
PTPRF	-1.55375	2.21623	-0.405046
SELPLG	-1.67106	0.56228	-0.470925
SORBS1	-1.46356	1.53325	-1.35201
SORBS2	-1.77401	-2.21186	-1.64599
SPP1	-2.71553	-1.98344	-0.110691
THBS3	-2.15841	0.280179	-0.738006
TLN2	-1.43141	3.22444	-0.791483
VCL	-1.54527	-0.151413	-0.983463
Bar graph
HMCN2	ITGB4	ITGA7	CDHR5	SORBS2	ITGB3	BOC	NEDD9	COL8A1	SPP1	ADGRG1	BCAM	AFDN	ITGA10	EFNB2	VCL	ERBIN	APLP1	CLDN10
-4.6	-0.79	-2.98	-5.36	-1.77	-2.38	-1.67	-2.32	-2.52	-2.71	-1.02	-1.83	-0.7	-3.14	-1.58	-1.57	-0.56	-1.11	-0.11
-3.1	-4.65	-1.74	0	-2.21	-0.9	-3.7	-1.59	-1.95	-1.98	-2.74	-2.58	-3.27	-0.69	-0.42	-0.15	-1.12	-1.08	-2.48
-4.61	-4.21	-1.99	-0.82	-1.64	-2.26	-0.01	-1.43	-0.34	-0.11	-0.88	-0.04	-0.46	-0.35	-0.88	-0.98	-0.67	-0.14	0.78

## Sheet: Fig1j
Fold change LRRK2 G2019S vs. control
	ADAMTS-1				Angiopoietin-1				Amphiregulin				CXCL16				EGF				MMP-8				TIMP-4				uPA				VEGF
Iso line	0.705267	0.427619	0.427456		0.232759	0.222404	0.464625		2.51712	2.42857	3.7903		0.382478	0.352433	0.522444		0.699193	0.529898	0.022032		0.48508	0.333765	0.224319		0.380541	0.639836	0.405736		3.07573	3.32288	3.49395		1.15121	3.18901	1.90639
Non-iso line	0.0339254	0.00908487	0.0331144	0.152437	0.0346395	0.0203423	0.0412532	0.0378568	3.52045	4.80509	5.50673	13.7551	0.252759	0.179936	0.136477	0.123026	0.00273241	0.000544163	0.00332951	0.010624	0.142744	0.0872995	0.0800795	0.00326244	0.138856	0.158418	0.0780657	0.0565305	2.87777	2.81766	2.85205	3.34691	5.8774	5.68069	8.52322	9.13678
Log2 transformation of fold change LRRK2 G2019S vs. control
	ADAMTS-1				Angiopoietin-1				Amphiregulin				CXCL16				EGF				MMP-8				TIMP-4				uPA				VEGF
Iso line	-0.503759	-1.2256	-1.22615		-2.10309	-2.16875	-1.10586		1.33177	1.28011	1.92231		-1.38655	-1.50458	-0.936652		-0.516237	-0.916213	-5.50426		-1.04371	-1.5831	-2.15638		-1.39388	-0.644226	-1.30139		1.62093	1.73243	1.80486		0.203152	1.67311	0.930844
Non-iso line	-4.88149	-6.78232	-4.9164	-2.71371	-4.85144	-5.61938	-4.59935	-4.7233	1.81576	2.26456	2.4612	3.7819	-1.98417	-2.47445	-2.87327	-3.02296	-8.51561	-10.8437	-8.23047	-6.55652	-2.8085	-3.51788	-3.64242	-8.25983	-2.84834	-2.6582	-3.67917	-4.14483	1.52495	1.4945	1.512	1.74283	2.55518	2.50607	3.0914	3.19169

## Sheet: Fig 2b
	hBMEC			Control 1			Control 2
PECAM	22536.9	22693.6	22226.6	5.54044	6.47954	4.36203	4.43828	8.02777	2.59368
VWF	27842.5	26249.5	16903.1	0.714497	1.38117	1.62451	3.34035	6.00016	2.65737
CDH5	5832.91	5423.47	5256.91	202.251	141.044	154.343	617.374	466.263	939.012
CLDN5	1520.15	1463.29	1618.01	0.482968	0.876606	0.421908	0.411796	2.07053	0.926588
SOX17	253.352	276.282	181.019	3.35195	4.85978	9.22149	6.79748	22.0087	6.89237
ABCB1	221.321	329.698	265.948	11.353	2.67751	3.91768	7.06162	16.6217	4.97605
TEK	3.34035	3.56771	2.9897	0.596668	0.609581	0.624165	1.16473	1.10957	1.25701
GLUD1	1.06437	1.06807	0.790041	1.09051	1.26654	1.20164	1.43893	3.2154	1.88557
SCL2A1	0.91067	1.09051	0.879649	1.52626	1.10259	1.88557	2.23457	4.15544	1.95884
TJP1	1.38511	1.32409	0.982821	1.55833	1.39474	1.40932	2.94854	1.98619	2.00694
OCLN	0.213899	0.212421	0.19751	0.929805	0.707107	0.823591	1.8025	1.20999	1.83401

## Sheet: Fig 2c
Western blot ZO-1
Primary BMEC	BMEC-like
100	120.058
31.3822	198.225
120.338	152.258
79.6619	58.2875
	213.826
	261.385
Western blot CD31
Primary BMEC	BMEC-like
123.633	1.26378
76.3673	3.88988
67.0107	2.73915
132.989	5.19919
	1.89557
	6.11716
Western blot VE-cadherin
Primary BMEC	BMEC-like
114.945	37.848
85.0545	105.336
66.8204	91.6104
133.18	103.501
	135.531
	63.7194
Western blot Claudin 5
Primary BMEC	BMEC-like
116.901	112.368
83.0992	252.772
78.0417	234.257
121.958	208.809
	142.968
	275.985

## Sheet: Fig 2f
Paap values
	Fluorescein	Dextran	Rhodamine
Biological replicate 1	1.8255e-06	2.33e-06	3.58672e-06
Biological replicate 2	6.02e-07	1.74e-07	1.72624e-06
Biological replicate 3	7.1446e-07	6.87e-07	1.59016e-06

## Sheet: Fig 2g
IgG ELISA (ng/mL)
	Vessel	Brain
Biological replicate 1	95835.1	7807.13
Biological replicate 2	99059.6	5581.33
Biological replicate 3	78755.6	555.393

[truncated: 62 more sheets: Fig 2h, Fig 2i, Fig 2j, Fig 2k, Fig3b, Fig3c, Fig3e, Fig3f, Fig3g, Fig3h, Fig3i, Fig3k, Fig3L, Fig3m, Fig4a, Fig4b, Fig4c, Fig4d, Fig4e, Fig4f …]
